# Supplementary material for: Dataset on the road traffic noise measurements in the municipality of Thessaloniki, Greece
Source: Data Brief. 2020 Jan 31;29:105214. doi: 10.1016/j.dib.2020.105214 (PMC7016256; doi:10.1016/j.dib.2020.105214)
Supplement: Multimedia component 1 [file mmc1.xls]

## Sheet: EGNATIA2004
Egnatia street
Date & Hour (EET)	A/A	Leq (dB(A)
2004-01-01 01:00:00	1	71.2
2004-01-01 02:00:00	2	70.4
2004-01-01 03:00:00	3	70.3
2004-01-01 04:00:00	4	70.4
2004-01-01 05:00:00	5	71.1
2004-01-01 06:00:00	6	73
2004-01-01 07:00:00	7	71.7
2004-01-01 08:00:00	8	71.3
2004-01-01 09:00:00	9	71.4
2004-01-01 10:00:00	10	71.3
2004-01-01 11:00:00	11	71.8
2004-01-01 12:00:00	12	73
2004-01-01 13:00:00	13	73.1
2004-01-01 14:00:00	14	72.2
2004-01-01 15:00:00	15	72
2004-01-01 16:00:00	16	71.8
2004-01-01 17:00:00	17	72.1
2004-01-01 18:00:00	18	72.1
2004-01-01 19:00:00	19	71.8
2004-01-01 20:00:00	20	72.4
2004-01-01 21:00:00	21	71.7
2004-01-01 22:00:00	22	72.7
2004-01-01 23:00:00	23	71.8
2004-01-02	24	70.6
2004-01-02 01:00:00	25	70.3
2004-01-02 02:00:00	26	69.3
2004-01-02 03:00:00	27	69.4
2004-01-02 04:00:00	28	71.1
2004-01-02 05:00:00	29	70.8
2004-01-02 06:00:00	30	72.7
2004-01-02 07:00:00	31	73
2004-01-02 08:00:00	32	72.7
2004-01-02 09:00:00	33	72.9
2004-01-02 10:00:00	34	72.7
2004-01-02 11:00:00	35	72.5
2004-01-02 12:00:00	36	71.8
2004-01-02 13:00:00	37	72
2004-01-02 14:00:00	38	72.8
2004-01-02 15:00:00	39	72.7
2004-01-02 16:00:00	40	72.4
2004-01-02 17:00:00	41	72.9
2004-01-02 18:00:00	42	72.7
2004-01-02 19:00:00	43	72.7
2004-01-02 20:00:00	44	72.4
2004-01-02 21:00:00	45	72.4
2004-01-02 22:00:00	46	72.1
2004-01-02 23:00:00	47	72.2
2004-01-03	48	71.5
2004-01-03 01:00:00	49	70.1
2004-01-03 02:00:00	50	71.3
2004-01-03 03:00:00	51	69.2
2004-01-03 04:00:00	52	68.5
2004-01-03 05:00:00	53	70.8
2004-01-03 06:00:00	54	72.4
2004-01-03 07:00:00	55	73.1
2004-01-03 08:00:00	56	73.8
2004-01-03 09:00:00	57	74.1
2004-01-03 10:00:00	58	73.1
2004-01-03 11:00:00	59	73
2004-01-03 12:00:00	60	72.3
2004-01-03 13:00:00	61	72.7
2004-01-03 14:00:00	62	72.4
2004-01-03 15:00:00	63	73.3
2004-01-03 16:00:00	64	72.7
2004-01-03 17:00:00	65	73.2
2004-01-03 18:00:00	66	73.4
2004-01-03 19:00:00	67	73.4
2004-01-03 20:00:00	68	72.8
2004-01-03 21:00:00	69	71.5
2004-01-03 22:00:00	70	73.1
2004-01-03 23:00:00	71	73
2004-01-04	72	72.3
2004-01-04 01:00:00	73	71.3
2004-01-04 02:00:00	74	70.6
2004-01-04 03:00:00	75	71.6
2004-01-04 04:00:00	76	69.8
2004-01-04 05:00:00	77	70.6
2004-01-04 06:00:00	78	71.5
2004-01-04 07:00:00	79	71.3
2004-01-04 08:00:00	80	72.1
2004-01-04 09:00:00	81	71.4
2004-01-04 10:00:00	82	71.2
2004-01-04 11:00:00	83	72.6
2004-01-04 12:00:00	84	72.8
2004-01-04 13:00:00	85	73.1
2004-01-04 14:00:00	86	72
2004-01-04 15:00:00	87	73.2
2004-01-04 16:00:00	88	73
2004-01-04 17:00:00	89	72.9
2004-01-04 18:00:00	90	72.5
2004-01-04 19:00:00	91	72.8
2004-01-04 20:00:00	92	72.6
2004-01-04 21:00:00	93	72.3
2004-01-04 22:00:00	94	71.5
2004-01-04 23:00:00	95	71.1
2004-01-05	96	72
2004-01-05 01:00:00	97	70.4
2004-01-05 02:00:00	98	69.6
2004-01-05 03:00:00	99	68.3
2004-01-05 04:00:00	100	68.5
2004-01-05 05:00:00	101	71.3
2004-01-05 06:00:00	102	73.9
2004-01-05 07:00:01	103	73.1
2004-01-05 08:00:01	104	73.5
2004-01-05 09:00:01	105	76.8
2004-01-05 10:00:01	106	74
2004-01-05 11:00:01	107	72.8
2004-01-05 12:00:01	108	72.1
2004-01-05 13:00:01	109	72.7
2004-01-05 14:00:01	110	72.3
2004-01-05 15:00:01	111	72.6
2004-01-05 16:00:01	112	72.8
2004-01-05 17:00:01	113	73.4
2004-01-05 18:00:01	114	72.9
2004-01-05 19:00:01	115	73.3
2004-01-05 20:00:01	116	73.2
2004-01-05 21:00:01	117	73.4
2004-01-05 22:00:01	118	72.4
2004-01-05 23:00:01	119	72.8
2004-01-06 00:00:01	120	71
2004-01-06 01:00:01	121	70.5
2004-01-06 02:00:01	122	69.7
2004-01-06 03:00:01	123	68.8
2004-01-06 04:00:01	124	68.5
2004-01-06 05:00:01	125	69.5
2004-01-06 06:00:01	126	71.7
2004-01-06 07:00:01	127	71.8
2004-01-06 08:00:01	128	72
2004-01-06 09:00:01	129	72.2
2004-01-06 10:00:01	130	72.4
2004-01-06 11:00:01	131	72.2
2004-01-06 12:00:01	132	71.9
2004-01-06 13:00:01	133	72.5
2004-01-06 14:00:01	134	73.1
2004-01-06 15:00:01	135	72.8
2004-01-06 16:00:01	136	73
2004-01-06 17:00:01	137	73
2004-01-06 18:00:01	138	73.2
2004-01-06 19:00:01	139	72.7
2004-01-06 20:00:01	140	73
2004-01-06 21:00:01	141	73.1
2004-01-06 22:00:01	142	73
2004-01-06 23:00:01	143	72.9
2004-01-07 00:00:01	144	70.7
2004-01-07 01:00:01	145	71.4
2004-01-07 02:00:01	146	69.4
2004-01-07 03:00:01	147	68.6
2004-01-07 04:00:01	148	68.1
2004-01-07 05:00:01	149	71
2004-01-07 06:00:01	150	73.7
2004-01-07 07:00:01	151	73.2
2004-01-07 08:00:01	152	73.6
2004-01-07 09:00:01	153	73.2
2004-01-07 10:00:01	154	73.1
2004-01-07 11:00:01	155	72.6
2004-01-07 12:00:01	156	73.1
2004-01-07 13:00:01	157	72.3
2004-01-07 14:00:01	158	72
2004-01-07 15:00:01	159	71.8
2004-01-07 16:00:01	160	73
2004-01-07 17:00:01	161	73.2
2004-01-07 18:00:01	162	75
2004-01-07 19:00:01	163	73.1
2004-01-07 20:00:01	164	73.3
2004-01-07 21:00:01	165	73.3
2004-01-07 22:00:01	166	73.4
2004-01-07 23:00:01	167	73
2004-01-08 00:00:01	168	71.2
2004-01-08 01:00:01	169	69.7
2004-01-08 02:00:01	170	70.3
2004-01-08 03:00:01	171	68
2004-01-08 04:00:01	172	68.3
2004-01-08 05:00:01	173	71.3
2004-01-08 06:00:01	174	73.5
2004-01-08 07:00:01	175	72.8
2004-01-08 08:00:01	176	73.3
2004-01-08 09:00:01	177	72.4
2004-01-08 10:00:01	178	72.5
2004-01-08 11:00:01	179	72.3
2004-01-08 12:00:01	180	72.7
2004-01-08 13:00:01	181	72.8
2004-01-08 14:00:01	182	72.9
2004-01-08 15:00:01	183	72.7
2004-01-08 16:00:01	184	73.2
2004-01-08 17:00:01	185	73.3
2004-01-08 18:00:01	186	72.8
2004-01-08 19:00:01	187	72.4
2004-01-08 20:00:01	188	72.8
2004-01-08 21:00:01	189	74
2004-01-08 22:00:01	190	73.5
2004-01-08 23:00:01	191	72.8
2004-01-09 00:00:01	192	71.1
2004-01-09 01:00:01	193	69.9
2004-01-09 02:00:01	194	69.2
2004-01-09 03:00:01	195	69
2004-01-09 04:00:01	196	68.1
2004-01-09 05:00:01	197	70.8
2004-01-09 06:00:01	198	73.9
2004-01-09 07:00:01	199	72.9
2004-01-09 08:00:01	200	73
2004-01-09 09:00:01	201	72.1
2004-01-09 10:00:01	202	72.1
2004-01-09 11:00:01	203	73.4
2004-01-09 12:00:01	204	73.4
2004-01-09 13:00:01	205	72.1
2004-01-09 14:00:01	206	72.3
2004-01-09 15:00:01	207	72
2004-01-09 16:00:01	208	72.9
2004-01-09 17:00:01	209	74
2004-01-09 18:00:01	210	73
2004-01-09 19:00:01	211	72.9
2004-01-09 20:00:01	212	72.9
2004-01-09 21:00:01	213	72.5
2004-01-09 22:00:01	214	73.1
2004-01-09 23:00:01	215	73.3
2004-01-10 00:00:01	216	72.8
2004-01-10 01:00:01	217	74.2
2004-01-10 02:00:01	218	71.5
2004-01-10 03:00:01	219	70
2004-01-10 04:00:01	220	69.5
2004-01-10 05:00:01	221	70.5
2004-01-10 06:00:01	222	72.4
2004-01-10 07:00:01	223	72.9
2004-01-10 08:00:01	224	73.3
2004-01-10 09:00:01	225	73.4
2004-01-10 10:00:01	226	75.1
2004-01-10 11:00:01	227	73.3
2004-01-10 12:00:01	228	73.3
2004-01-10 13:00:01	229	73.1
2004-01-10 14:00:01	230	73
2004-01-10 15:00:01	231	73.5
2004-01-10 16:00:01	232	73.4
2004-01-10 17:00:01	233	73.4
2004-01-10 18:00:01	234	73.6
2004-01-10 19:00:01	235	73.3
2004-01-10 20:00:01	236	73
2004-01-10 21:00:01	237	72.5
2004-01-10 22:00:01	238	72.7
2004-01-10 23:00:01	239	72.6
2004-01-11 00:00:01	240	72.6
2004-01-11 01:00:01	241	71.1
2004-01-11 02:00:01	242	71.3
2004-01-11 03:00:01	243	70.8
2004-01-11 04:00:01	244	70.5
2004-01-11 05:00:01	245	70.8
2004-01-11 06:00:01	246	71.5
2004-01-11 07:00:01	247	71.3
2004-01-11 08:00:01	248	71.4
2004-01-11 09:00:01	249	71.8
2004-01-11 10:00:01	250	72
2004-01-11 11:00:01	251	72.1
2004-01-11 12:00:01	252	71.6
2004-01-11 13:00:01	253	72.7
2004-01-11 14:00:01	254	72.1
2004-01-11 15:00:01	255	73.2
2004-01-11 16:00:01	256	73.4
2004-01-11 17:00:01	257	73.3
2004-01-11 18:00:01	258	73.3
2004-01-11 19:00:01	259	73.2
2004-01-11 20:00:01	260	73.5
2004-01-11 21:00:01	261	73.3
2004-01-11 22:00:01	262	73.2
2004-01-11 23:00:01	263	72.4
2004-01-12 00:00:01	264	70.9
2004-01-12 01:00:01	265	70.2
2004-01-12 02:00:01	266	68.9
2004-01-12 03:00:01	267	68.1
2004-01-12 04:00:01	268	68.3
2004-01-12 05:00:01	269	71
2004-01-12 06:00:01	270	74
2004-01-12 07:00:01	271	72.9
2004-01-12 08:00:01	272	72.9
2004-01-12 09:00:01	273	72.1
2004-01-12 10:00:01	274	72.3
2004-01-12 11:00:01	275	71.7
2004-01-12 12:00:01	276	71.9
2004-01-12 13:00:01	277	73.2
2004-01-12 14:00:01	278	73.4
2004-01-12 15:00:01	279	71.7
2004-01-12 16:00:01	280	73.5
2004-01-12 17:00:01	281	72.9
2004-01-12 18:00:01	282	73.3
2004-01-12 19:00:01	283	72.3
2004-01-12 20:00:01	284	73.1
2004-01-12 21:00:01	285	73
2004-01-12 22:00:01	286	73
2004-01-12 23:00:01	287	72.5
2004-01-13 00:00:01	288	71.4
2004-01-13 01:00:01	289	71.3
2004-01-13 02:00:01	290	69.1
2004-01-13 03:00:01	291	68.3
2004-01-13 04:00:01	292	69.4
2004-01-13 05:00:01	293	71.3
2004-01-13 06:00:01	294	73.6
2004-01-13 07:00:01	295	73.9
2004-01-13 08:00:01	296	73.1
2004-01-13 09:00:01	297	73.3
2004-01-13 10:00:01	298	71.9
2004-01-13 11:00:01	299	72
2004-01-13 12:00:01	300	72.6
2004-01-13 13:00:01	301	73
2004-01-13 14:00:02	302	73
2004-01-13 15:00:02	303	73.1
2004-01-13 16:00:02	304	73.6
2004-01-13 17:00:02	305	73.2
2004-01-13 18:00:02	306	72.9
2004-01-13 19:00:02	307	73.5
2004-01-13 20:00:02	308	72.7
2004-01-13 21:00:02	309	73.1
2004-01-13 22:00:02	310	73.1
2004-01-13 23:00:02	311	72.6
2004-01-14 00:00:02	312	71.6
2004-01-14 01:00:02	313	69.4
2004-01-14 02:00:02	314	69
2004-01-14 03:00:02	315	68
2004-01-14 04:00:02	316	67.6
2004-01-14 05:00:02	317	71.2
2004-01-14 06:00:02	318	73.6
2004-01-14 07:00:02	319	73.3
2004-01-14 08:00:02	320	73.3
2004-01-14 09:00:02	321	71.8
2004-01-14 10:00:02	322	72.1
2004-01-14 11:00:02	323	73
2004-01-14 12:00:02	324	73.3
2004-01-14 13:00:02	325	73
2004-01-14 14:00:02	326	73.1
2004-01-14 15:00:02	327	73.3
2004-01-14 16:00:02	328	73.1
2004-01-14 17:00:02	329	72.6
2004-01-14 18:00:02	330	73.4
2004-01-14 19:00:02	331	72.8
2004-01-14 20:00:02	332	72.8
2004-01-14 21:00:02	333	72.7
2004-01-14 22:00:02	334	73.7
2004-01-14 23:00:02	335	72.1
2004-01-15 00:00:02	336	70.9
2004-01-15 01:00:02	337	70.1
2004-01-15 02:00:02	338	68.8
2004-01-15 03:00:02	339	68.2
2004-01-15 04:00:02	340	67.3
2004-01-15 05:00:02	341	71.1
2004-01-15 06:00:02	342	73.1
2004-01-15 07:00:02	343	73.1
2004-01-15 08:00:02	344	72.7
2004-01-15 09:00:02	345	73.6
2004-01-15 10:00:02	346	72.2
2004-01-15 11:00:02	347	72.7
2004-01-15 12:00:02	348	73.5
2004-01-15 13:00:02	349	73.6
2004-01-15 14:00:02	350	73.3
2004-01-15 15:00:02	351	73.6
2004-01-15 16:00:02	352	73.4
2004-01-15 17:00:02	353	74.3
2004-01-15 18:00:02	354	74
2004-01-15 19:00:02	355	71.5
2004-01-15 20:00:02	356	71.6
2004-01-15 21:00:02	357	72.3
2004-01-15 22:00:02	358	71.8
2004-01-15 23:00:02	359	71.7
2004-01-16 00:00:02	360	70.7
2004-01-16 01:00:02	361	70.2
2004-01-16 02:00:02	362	69.5
2004-01-16 03:00:02	363	68.7
2004-01-16 04:00:02	364	68.4
2004-01-16 05:00:02	365	70.8
2004-01-16 06:00:02	366	72.6
2004-01-16 07:00:02	367	73.3
2004-01-16 08:00:02	368	72.9
2004-01-16 09:00:02	369	71.8
2004-01-16 10:00:02	370	72.2
2004-01-16 11:00:02	371	72.2
2004-01-16 12:00:02	372	72.5
2004-01-16 13:00:02	373	72.8
2004-01-16 14:00:02	374	71.4
2004-01-16 15:00:02	375	72
2004-01-16 16:00:02	376	72.7
2004-01-16 17:00:02	377	72.6
2004-01-16 18:00:02	378	72.3
2004-01-16 19:00:02	379	72.4
2004-01-16 20:00:02	380	71.6
2004-01-16 21:00:02	381	71.4
2004-01-16 22:00:02	382	72.8
2004-01-16 23:00:02	383	72.2
2004-01-17 00:00:02	384	71.8
2004-01-17 01:00:02	385	71.9
2004-01-17 02:00:02	386	71.1
2004-01-17 03:00:02	387	69.9
2004-01-17 04:00:02	388	70.1
2004-01-17 05:00:02	389	71.5
2004-01-17 06:00:02	390	73
2004-01-17 07:00:02	391	72.9
2004-01-17 08:00:02	392	73.1
2004-01-17 09:00:02	393	72.7
2004-01-17 10:00:02	394	72.9
2004-01-17 11:00:02	395	72.2
2004-01-17 12:00:02	396	73.4
2004-01-17 13:00:02	397	72.7
2004-01-17 14:00:02	398	72
2004-01-17 15:00:02	399	72.5
2004-01-17 16:00:02	400	72.8
2004-01-17 17:00:02	401	73
2004-01-17 18:00:02	402	73.8
2004-01-17 19:00:02	403	72.9
2004-01-17 20:00:02	404	72.8
2004-01-17 21:00:02	405	72.8
2004-01-17 22:00:02	406	72.3
2004-01-17 23:00:02	407	71.9
2004-01-18 00:00:02	408	72.2
2004-01-18 01:00:02	409	72.1
2004-01-18 02:00:02	410	72
2004-01-18 03:00:02	411	71.4
2004-01-18 04:00:02	412	70.8
2004-01-18 05:00:02	413	72.8
2004-01-18 06:00:02	414	72.2
2004-01-18 07:00:02	415	72
2004-01-18 08:00:02	416	71.6
2004-01-18 09:00:02	417	71.6
2004-01-18 10:00:02	418	71.8
2004-01-18 11:00:02	419	72.7
2004-01-18 12:00:02	420	72.6
2004-01-18 13:00:02	421	72.2
2004-01-18 14:00:02	422	71.4
2004-01-18 15:00:02	423	74.1
2004-01-18 16:00:02	424	73.4
2004-01-18 17:00:02	425	72.8
2004-01-18 18:00:02	426	72.5
2004-01-18 19:00:02	427	72.6
2004-01-18 20:00:02	428	73.4
2004-01-18 21:00:02	429	73.6
2004-01-18 22:00:02	430	72.8
2004-01-18 23:00:02	431	72.7
2004-01-19 00:00:02	432	71
2004-01-19 01:00:02	433	70.2
2004-01-19 02:00:02	434	69.8
2004-01-19 03:00:02	435	68.7
2004-01-19 04:00:02	436	68.4
2004-01-19 05:00:02	437	71.1
2004-01-19 06:00:02	438	73.8
2004-01-19 07:00:02	439	72.9
2004-01-19 08:00:02	440	73
2004-01-19 09:00:02	441	73
2004-01-19 10:00:02	442	72.6
2004-01-19 11:00:02	443	73.9
2004-01-19 12:00:02	444	73.2
2004-01-19 13:00:02	445	72.7
2004-01-19 14:00:02	446	73
2004-01-19 15:00:02	447	71.9
2004-01-19 16:00:02	448	74.3
2004-01-19 17:00:02	449	72.9
2004-01-19 18:00:02	450	72.4
2004-01-19 19:00:02	451	72.7
2004-01-19 20:00:02	452	72.5
2004-01-19 21:00:02	453	72.7
2004-01-19 22:00:02	454	72.5
2004-01-19 23:00:02	455	71.8
2004-01-20 00:00:02	456	71
2004-01-20 01:00:02	457	70
2004-01-20 02:00:02	458	68.4
2004-01-20 03:00:02	459	67.3
2004-01-20 04:00:02	460	67.5
2004-01-20 05:00:02	461	70.7
2004-01-20 06:00:02	462	73.6
2004-01-20 07:00:02	463	72.2
2004-01-20 08:00:02	464	72.9
2004-01-20 09:00:02	465	72.9
2004-01-20 10:00:02	466	72.9
2004-01-20 11:00:02	467	72.4
2004-01-20 12:00:02	468	72.7
2004-01-20 13:00:02	469	72.8
2004-01-20 14:00:02	470	72.8
2004-01-20 15:00:02	471	72.8
2004-01-20 16:00:02	472	72.9
2004-01-20 17:00:02	473	72.6
2004-01-20 18:00:02	474	71.8
2004-01-20 19:00:02	475	71.9
2004-01-20 20:00:02	476	74.8
2004-01-20 21:00:02	477	74.5
2004-01-20 22:00:02	478	72.3
2004-01-20 23:00:02	479	72.8
2004-01-21 00:00:02	480	70.4
2004-01-21 01:00:02	481	68.9
2004-01-21 02:00:02	482	68.2
2004-01-21 03:00:02	483	67.2
2004-01-21 04:00:02	484	66.9
2004-01-21 05:00:02	485	70.4
2004-01-21 06:00:02	486	73.2
2004-01-21 07:00:02	487	72.1
2004-01-21 08:00:02	488	71.4
2004-01-21 09:00:02	489	71.5
2004-01-21 10:00:02	490	71.7
2004-01-21 11:00:02	491	71.6
2004-01-21 12:00:02	492	72.5
2004-01-21 13:00:02	493	72.5
2004-01-21 14:00:02	494	73.1
2004-01-21 15:00:02	495	72.2
2004-01-21 16:00:02	496	73.4
2004-01-21 17:00:02	497	73
2004-01-21 18:00:02	498	73
2004-01-21 19:00:02	499	73.2
2004-01-21 20:00:02	500	72.9
2004-01-21 21:00:02	501	72.8
2004-01-21 22:00:03	502	72.1
2004-01-21 23:00:03	503	72.6
2004-01-22 00:00:03	504	70.7
2004-01-22 01:00:03	505	70.2
2004-01-22 02:00:03	506	69
2004-01-22 03:00:03	507	67.3
2004-01-22 04:00:03	508	67.7
2004-01-22 05:00:03	509	70.8
2004-01-22 06:00:03	510	71.7
2004-01-22 07:00:03	511	71.7
2004-01-22 08:00:03	512	71.6
2004-01-22 09:00:03	513	71.5
2004-01-22 10:00:03	514	72.4
2004-01-22 11:00:03	515	71.9
2004-01-22 12:00:03	516	72.1
2004-01-22 13:00:03	517	72.7
2004-01-22 14:00:03	518	72.9
2004-01-22 15:00:03	519	73.2
2004-01-22 16:00:03	520	72.5
2004-01-22 17:00:03	521	72.8
2004-01-22 18:00:03	522	72
2004-01-22 19:00:03	523	71.7
2004-01-22 20:00:03	524	72.6
2004-01-22 21:00:03	525	72.6
2004-01-22 22:00:03	526	74.5
2004-01-22 23:00:03	527	72.1
2004-01-23 00:00:03	528	70.5
2004-01-23 01:00:03	529	69.2
2004-01-23 02:00:03	530	69.1
2004-01-23 03:00:03	531	67.1
2004-01-23 04:00:03	532	67.7
2004-01-23 05:00:03	533	70.8
2004-01-23 06:00:03	534	73.1
2004-01-23 07:00:03	535	72.3
2004-01-23 08:00:03	536	71.9
2004-01-23 09:00:03	537	71.6
2004-01-23 10:00:03	538	72
2004-01-23 11:00:03	539	72.5
2004-01-23 12:00:03	540	72.9
2004-01-23 13:00:03	541	71.9
2004-01-23 14:00:03	542	72
2004-01-23 15:00:03	543	72.7
2004-01-23 16:00:03	544	72.7
2004-01-23 17:00:03	545	73.2
2004-01-23 18:00:03	546	72.7
2004-01-23 19:00:03	547	72.5
2004-01-23 20:00:03	548	72.1
2004-01-23 21:00:03	549	72.4
2004-01-23 22:00:03	550	72.6
2004-01-23 23:00:03	551	71.9
2004-01-24 00:00:03	552	72
2004-01-24 01:00:03	553	70.9
2004-01-24 02:00:03	554	70.6
2004-01-24 03:00:03	555	69.8
2004-01-24 04:00:03	556	69.9
2004-01-24 05:00:03	557	71.3
2004-01-24 06:00:03	558	72.1
2004-01-24 07:00:03	559	72.2
2004-01-24 08:00:03	560	73
2004-01-24 09:00:03	561	72.9
2004-01-24 10:00:03	562	72.6
2004-01-24 11:00:03	563	72.3
2004-01-24 12:00:03	564	72
2004-01-24 13:00:03	565	72.4
2004-01-24 14:00:03	566	72
2004-01-24 15:00:03	567	72.7
2004-01-24 16:00:03	568	72.5
2004-01-24 17:00:03	569	72.8
2004-01-24 18:00:03	570	73.3
2004-01-24 19:00:03	571	72.8
2004-01-24 20:00:03	572	72.8
2004-01-24 21:00:03	573	72.7
2004-01-24 22:00:03	574	72.6
2004-01-24 23:00:03	575	71.5
2004-01-25 00:00:03	576	72.2
2004-01-25 01:00:03	577	71.5
2004-01-25 02:00:03	578	71.8
2004-01-25 03:00:03	579	70.6
2004-01-25 04:00:03	580	70.7
2004-01-25 05:00:03	581	70.5
2004-01-25 06:00:03	582	72.6
2004-01-25 07:00:03	583	72.5
2004-01-25 08:00:03	584	74.4
2004-01-25 09:00:03	585	73.6
2004-01-25 10:00:03	586	71.3
2004-01-25 11:00:03	587	71.9
2004-01-25 12:00:03	588	71.7
2004-01-25 13:00:03	589	71.2
2004-01-25 14:00:03	590	71.8
2004-01-25 15:00:03	591	72.5
2004-01-25 16:00:03	592	72.6
2004-01-25 17:00:03	593	72.6
2004-01-25 18:00:03	594	72.5
2004-01-25 19:00:03	595	73.1
2004-01-25 20:00:03	596	72.5
2004-01-25 21:00:03	597	71.4
2004-01-25 22:00:03	598	72.6
2004-01-25 23:00:03	599	72.8
2004-01-26 00:00:03	600	70.3
2004-01-26 01:00:03	601	69.6
2004-01-26 02:00:03	602	68.4
2004-01-26 03:00:03	603	69.1
2004-01-26 04:00:03	604	68.2
2004-01-26 05:00:03	605	70.9
2004-01-26 06:00:03	606	73.5
2004-01-26 07:00:03	607	73.1
2004-01-26 08:00:03	608	72.4
2004-01-26 09:00:03	609	72.1
2004-01-26 10:00:03	610	72.6
2004-01-26 11:00:03	611	72.3
2004-01-26 12:00:03	612	71.8
2004-01-26 13:00:03	613	71.5
2004-01-26 14:00:03	614	71.5
2004-01-26 15:00:03	615	71.9
2004-01-26 16:00:03	616	72.5
2004-01-26 17:00:03	617	72.7
2004-01-26 18:00:03	618	72.2
2004-01-26 19:00:03	619	71.9
2004-01-26 20:00:03	620	72.6
2004-01-26 21:00:03	621	72.8
2004-01-26 22:00:03	622	72.2
2004-01-26 23:00:03	623	72.3
2004-01-27 00:00:03	624	70.7
2004-01-27 01:00:03	625	69.9
2004-01-27 02:00:03	626	69.1
2004-01-27 03:00:03	627	67.3
2004-01-27 04:00:03	628	67.1
2004-01-27 05:00:03	629	70.9
2004-01-27 06:00:03	630	73.4
2004-01-27 07:00:03	631	72.8
2004-01-27 08:00:03	632	72.4
2004-01-27 09:00:03	633	71.8
2004-01-27 10:00:03	634	72.6
2004-01-27 11:00:03	635	73.3
2004-01-27 12:00:03	636	72.1
2004-01-27 13:00:03	637	72.9
2004-01-27 14:00:03	638	72.4
2004-01-27 15:00:03	639	72.7
2004-01-27 16:00:03	640	74
2004-01-27 17:00:03	641	73.2
2004-01-27 18:00:03	642	72.4
2004-01-27 19:00:03	643	73.1
2004-01-27 20:00:03	644	72.9
2004-01-27 21:00:03	645	72.8
2004-01-27 22:00:03	646	73.2
2004-01-27 23:00:03	647	72.7
2004-01-28 00:00:03	648	70.6
2004-01-28 01:00:03	649	70
2004-01-28 02:00:03	650	68.5
2004-01-28 03:00:03	651	68.2
2004-01-28 04:00:03	652	67.6
2004-01-28 05:00:03	653	71.2
2004-01-28 06:00:03	654	73.7
2004-01-28 07:00:03	655	72.5
2004-01-28 08:00:03	656	72.1
2004-01-28 09:00:03	657	71.9
2004-01-28 10:00:03	658	71.6
2004-01-28 11:00:03	659	71.8
2004-01-28 12:00:03	660	71.8
2004-01-28 13:00:03	661	72.9
2004-01-28 14:00:03	662	73.1
2004-01-28 15:00:03	663	72.9
2004-01-28 16:00:03	664	72.9
2004-01-28 17:00:03	665	72.8
2004-01-28 18:00:03	666	72.6
2004-01-28 19:00:03	667	72.5
2004-01-28 20:00:03	668	73
2004-01-28 21:00:03	669	72.4
2004-01-28 22:00:03	670	71.4
2004-01-28 23:00:03	671	71.8
2004-01-29 00:00:03	672	70.2
2004-01-29 01:00:03	673	69.9
2004-01-29 02:00:03	674	68
2004-01-29 03:00:03	675	68.8
2004-01-29 04:00:03	676	68.7
2004-01-29 05:00:03	677	72.1
2004-01-29 06:00:03	678	74
2004-01-29 07:00:03	679	73.8
2004-01-29 08:00:03	680	73.3
2004-01-29 09:00:03	681	72.4
2004-01-29 10:00:03	682	72.8
2004-01-29 11:00:03	683	72.2
2004-01-29 12:00:03	684	72.2
2004-01-29 13:00:03	685	72
2004-01-29 14:00:03	686	71.8
2004-01-29 15:00:03	687	71.7
2004-01-29 16:00:03	688	72.4
2004-01-29 17:00:03	689	72.7
2004-01-29 18:00:03	690	72
2004-01-29 19:00:03	691	72.3
2004-01-29 20:00:03	692	71.6
2004-01-29 21:00:03	693	71.4
2004-01-29 22:00:03	694	72.3
2004-01-29 23:00:03	695	72
2004-01-30 00:00:03	696	71.3
2004-01-30 01:00:03	697	70
2004-01-30 02:00:03	698	69.7
2004-01-30 03:00:03	699	69.5
2004-01-30 04:00:03	700	71.5
2004-01-30 05:00:03	701	71.7
2004-01-30 06:00:03	702	73.6
2004-01-30 07:00:04	703	72.5
2004-01-30 08:00:04	704	72.9
2004-01-30 09:00:04	705	72
2004-01-30 10:00:04	706	72.5
2004-01-30 11:00:04	707	73.7
2004-01-30 12:00:04	708	72.8
2004-01-30 13:00:04	709	71.8
2004-01-30 14:00:04	710	71.8
2004-01-30 15:00:04	711	71.7
2004-01-30 16:00:04	712	73
2004-01-30 17:00:04	713	74.3
2004-01-30 18:00:04	714	73.9
2004-01-30 19:00:04	715	72
2004-01-30 20:00:04	716	71.6
2004-01-30 21:00:04	717	71.6
2004-01-30 22:00:04	718	72.8
2004-01-30 23:00:04	719	72.4
2004-01-31 00:00:04	720	71.6
2004-01-31 01:00:04	721	70.6
2004-01-31 02:00:04	722	70.6
2004-01-31 03:00:04	723	71
2004-01-31 04:00:04	724	69.7
2004-01-31 05:00:04	725	71.9
2004-01-31 06:00:04	726	72.2
2004-01-31 07:00:04	727	72.4
2004-01-31 08:00:04	728	72.6
2004-01-31 09:00:04	729	73.2
2004-01-31 10:00:04	730	72.5
2004-01-31 11:00:04	731	72.5
2004-01-31 12:00:04	732	72.3
2004-01-31 13:00:04	733	72.9
2004-01-31 14:00:04	734	72.9
2004-01-31 15:00:04	735	71.8
2004-01-31 16:00:04	736	72.7
2004-01-31 17:00:04	737	72.6
2004-01-31 18:00:04	738	73.1
2004-01-31 19:00:04	739	72.6
2004-01-31 20:00:04	740	72.5
2004-01-31 21:00:04	741	72.2
2004-01-31 22:00:04	742	72.2
2004-01-31 23:00:04	743	72.1
2004-02-01 00:00:04	744	71.3
2004-02-01 01:00:04	745	70.9
2004-02-01 02:00:04	746	71.1
2004-02-01 03:00:04	747	72
2004-02-01 04:00:04	748	71.1
2004-02-01 05:00:04	749	71.3
2004-02-01 06:00:04	750	72.5
2004-02-01 07:00:04	751	71.6
2004-02-01 08:00:04	752	72.4
2004-02-01 09:00:04	753	72
2004-02-01 10:00:04	754	71.6
2004-02-01 11:00:04	755	71.5
2004-02-01 12:00:04	756	71.2
2004-02-01 13:00:04	757	72.4
2004-02-01 14:00:04	758	71.5
2004-02-01 15:00:04	759	72
2004-02-01 16:00:04	760	72.2
2004-02-01 17:00:04	761	72.7
2004-02-01 18:00:04	762	72.2
2004-02-01 19:00:04	763	72.5
2004-02-01 20:00:04	764	72.5
2004-02-01 21:00:04	765	72.2
2004-02-01 22:00:04	766	72
2004-02-01 23:00:04	767	71.5
2004-02-02 00:00:04	768	70.8
2004-02-02 01:00:04	769	70.3
2004-02-02 02:00:04	770	69
2004-02-02 03:00:04	771	68.2
2004-02-02 04:00:04	772	67.8
2004-02-02 05:00:04	773	70.7
2004-02-02 06:00:04	774	73.6
2004-02-02 07:00:04	775	72.6
2004-02-02 08:00:04	776	72.7
2004-02-02 09:00:04	777	72.5
2004-02-02 10:00:04	778	71.3
2004-02-02 11:00:04	779	71.8
2004-02-02 12:00:04	780	71.6
2004-02-02 13:00:04	781	72.3
2004-02-02 14:00:04	782	71.7
2004-02-02 15:00:04	783	71.9
2004-02-02 16:00:04	784	72.5
2004-02-02 17:00:04	785	72.8
2004-02-02 18:00:04	786	72.5
2004-02-02 19:00:04	787	73.5
2004-02-02 20:00:04	788	73.5
2004-02-02 21:00:04	789	72.1
2004-02-02 22:00:04	790	72.8
2004-02-02 23:00:04	791	73.5
2004-02-03 00:00:04	792	70.7
2004-02-03 01:00:04	793	70.2
2004-02-03 02:00:04	794	69
2004-02-03 03:00:04	795	68.1
2004-02-03 04:00:04	796	66.9
2004-02-03 05:00:04	797	70.8
2004-02-03 06:00:04	798	73.6
2004-02-03 07:00:04	799	72.5
2004-02-03 08:00:04	800	72.3
2004-02-03 09:00:04	801	71.5
2004-02-03 10:00:04	802	71.9
2004-02-03 11:00:04	803	72.3
2004-02-03 12:00:04	804	72.5
2004-02-03 13:00:04	805	72.7
2004-02-03 14:00:04	806	73
2004-02-03 15:00:04	807	73.3
2004-02-03 16:00:04	808	72.8
2004-02-03 17:00:04	809	72.7
2004-02-03 18:00:04	810	72.2
2004-02-03 19:00:04	811	72
2004-02-03 20:00:04	812	72.5
2004-02-03 21:00:04	813	72.8
2004-02-03 22:00:04	814	73
2004-02-03 23:00:04	815	72.2
2004-02-04 00:00:04	816	70.6
2004-02-04 01:00:04	817	70.1
2004-02-04 02:00:04	818	68.9
2004-02-04 03:00:04	819	67.9
2004-02-04 04:00:04	820	67.7
2004-02-04 05:00:04	821	70.7
2004-02-04 06:00:04	822	73.3
2004-02-04 07:00:04	823	72.7
2004-02-04 08:00:04	824	75.1
2004-02-04 09:00:04	825	71.7
2004-02-04 10:00:04	826	72
2004-02-04 11:00:04	827	72.7
2004-02-04 12:00:04	828	72.5
2004-02-04 13:00:04	829	72.3
2004-02-04 14:00:04	830	72.5
2004-02-04 15:00:04	831	72.5
2004-02-04 16:00:04	832	72.8
2004-02-04 17:00:04	833	72.6
2004-02-04 18:00:04	834	72.5
2004-02-04 19:00:04	835	73.1
2004-02-04 20:00:04	836	73.3
2004-02-04 21:00:04	837	72.6
2004-02-04 22:00:04	838	71.7
2004-02-04 23:00:04	839	71.9
2004-02-05 00:00:04	840	71.2
2004-02-05 01:00:04	841	70.1
2004-02-05 02:00:04	842	69.4
2004-02-05 03:00:04	843	67.7
2004-02-05 04:00:04	844	67.8
2004-02-05 05:00:04	845	70.7
2004-02-05 06:00:04	846	73.6
2004-02-05 07:00:04	847	72.5
2004-02-05 08:00:04	848	72.2
2004-02-05 09:00:04	849	72.6
2004-02-05 10:00:04	850	72.2
2004-02-05 11:00:04	851	72.9
2004-02-05 12:00:04	852	72.7
2004-02-05 13:00:04	853	73.5
2004-02-05 14:00:04	854	73.7
2004-02-05 15:00:04	855	73.1
2004-02-05 16:00:04	856	72.8
2004-02-05 17:00:04	857	72.2
2004-02-05 18:00:04	858	71.9
2004-02-05 19:00:04	859	71.4
2004-02-05 20:00:04	860	73.4
2004-02-05 21:00:04	861	73.3
2004-02-05 22:00:04	862	72.2
2004-02-05 23:00:04	863	72.1
2004-02-06 00:00:04	864	71
2004-02-06 01:00:04	865	69.7
2004-02-06 02:00:04	866	69.5
2004-02-06 03:00:04	867	67.8
2004-02-06 04:00:04	868	68.4
2004-02-06 05:00:04	869	70.1
2004-02-06 06:00:04	870	72.6
2004-02-06 07:00:04	871	72.6
2004-02-06 08:00:04	872	72.6
2004-02-06 09:00:04	873	71.4
2004-02-06 10:00:04	874	71.9
2004-02-06 11:00:04	875	71.9
2004-02-06 12:00:04	876	71.5
2004-02-06 13:00:04	877	71
2004-02-06 14:00:04	878	71.5
2004-02-06 15:00:04	879	71.7
2004-02-06 16:00:04	880	72.5
2004-02-06 17:00:04	881	71.9
2004-02-06 18:00:04	882	72
2004-02-06 19:00:04	883	71.6
2004-02-06 20:00:04	884	71.3
2004-02-06 21:00:04	885	72
2004-02-06 22:00:04	886	72
2004-02-06 23:00:04	887	72.7
2004-02-07 00:00:04	888	71.3
2004-02-07 01:00:04	889	71
2004-02-07 02:00:04	890	71.6
2004-02-07 03:00:04	891	69.9
2004-02-07 04:00:04	892	69.5
2004-02-07 05:00:04	893	70.7
2004-02-07 06:00:04	894	71.6
2004-02-07 07:00:04	895	72.5
2004-02-07 08:00:04	896	72.2
2004-02-07 09:00:04	897	72.4
2004-02-07 10:00:04	898	72.2
2004-02-07 11:00:04	899	71.3
2004-02-07 12:00:04	900	71.8
2004-02-07 13:00:04	901	72.1
2004-02-07 14:00:04	902	71.9
2004-02-07 15:00:05	903	71.9
2004-02-07 16:00:05	904	72.4
2004-02-07 17:00:05	905	72.4
2004-02-07 18:00:05	906	72.5
2004-02-07 19:00:05	907	72.5
2004-02-07 20:00:05	908	72.8
2004-02-07 21:00:05	909	73
2004-02-07 22:00:05	910	72.4
2004-02-07 23:00:05	911	71.5
2004-02-08 00:00:05	912	70.9
2004-02-08 01:00:05	913	69.8
2004-02-08 02:00:05	914	69.7
2004-02-08 03:00:05	915	70.1
2004-02-08 04:00:05	916	69.3
2004-02-08 05:00:05	917	69.9
2004-02-08 06:00:05	918	70.6
2004-02-08 07:00:05	919	70.8
2004-02-08 08:00:05	920	70.7
2004-02-08 09:00:05	921	70.9
2004-02-08 10:00:05	922	70.6
2004-02-08 11:00:05	923	70.5
2004-02-08 12:00:05	924	72.1
2004-02-08 13:00:05	925	72.2
2004-02-08 14:00:05	926	71.7
2004-02-08 15:00:05	927	71.2
2004-02-08 16:00:05	928	72.3
2004-02-08 17:00:05	929	72.8
2004-02-08 18:00:05	930	71.6
2004-02-08 19:00:05	931	73.5
2004-02-08 20:00:05	932	73
2004-02-08 21:00:05	933	71.7
2004-02-08 22:00:05	934	72
2004-02-08 23:00:05	935	71.9
2004-02-09 00:00:05	936	70.3
2004-02-09 01:00:05	937	69.7
2004-02-09 02:00:05	938	69.5
2004-02-09 03:00:05	939	67.7
2004-02-09 04:00:05	940	67.9
2004-02-09 05:00:05	941	70.4
2004-02-09 06:00:05	942	73
2004-02-09 07:00:05	943	72.4
2004-02-09 08:00:05	944	72.4
2004-02-09 09:00:05	945	71.5
2004-02-09 10:00:05	946	71.7
2004-02-09 11:00:05	947	72
2004-02-09 12:00:05	948	72.2
2004-02-09 13:00:05	949	72.3
2004-02-09 14:00:05	950	72.5
2004-02-09 15:00:05	951	72
2004-02-09 16:00:05	952	72.6
2004-02-09 17:00:05	953	72.9
2004-02-09 18:00:05	954	73.2
2004-02-09 19:00:05	955	73.4
2004-02-09 20:00:05	956	72.5
2004-02-09 21:00:05	957	72.9
2004-02-09 22:00:05	958	72.2
2004-02-09 23:00:05	959	71.9
2004-02-10 00:00:05	960	70
2004-02-10 01:00:05	961	68.3
2004-02-10 02:00:05	962	68.9
2004-02-10 03:00:05	963	67.2
2004-02-10 04:00:05	964	66.9
2004-02-10 05:00:05	965	70.2
2004-02-10 06:00:05	966	73.2
2004-02-10 07:00:05	967	72.4
2004-02-10 08:00:05	968	72.1
2004-02-10 09:00:05	969	71.7
2004-02-10 10:00:05	970	72.1
2004-02-10 11:00:05	971	71.9
2004-02-10 12:00:05	972	72.4
2004-02-10 13:00:05	973	73.4
2004-02-10 14:00:05	974	71.9
2004-02-10 15:00:05	975	73.6
2004-02-10 16:00:05	976	72.5
2004-02-10 17:00:05	977	72.9
2004-02-10 18:00:05	978	72.3
2004-02-10 19:00:05	979	72
2004-02-10 20:00:05	980	71.8
2004-02-10 21:00:05	981	72.3
2004-02-10 22:00:05	982	72.1
2004-02-10 23:00:05	983	72.2
2004-02-11 00:00:05	984	70.5
2004-02-11 01:00:05	985	69.8
2004-02-11 02:00:05	986	68.5
2004-02-11 03:00:05	987	66.9
2004-02-11 04:00:05	988	67.7
2004-02-11 05:00:05	989	70.3
2004-02-11 06:00:05	990	73.1
2004-02-11 07:00:05	991	72.5
2004-02-11 08:00:05	992	72.1
2004-02-11 09:00:05	993	71.5
2004-02-11 10:00:05	994	71.5
2004-02-11 11:00:05	995	71.5
2004-02-11 12:00:05	996	72.6
2004-02-11 13:00:05	997	72.3
2004-02-11 14:00:05	998	72.7
2004-02-11 15:00:05	999	71.8
2004-02-11 16:00:05	1000	72.1
2004-02-11 17:00:05	1001	72.3
2004-02-11 18:00:05	1002	72.8
2004-02-11 19:00:05	1003	72.3
2004-02-11 20:00:05	1004	72.1
2004-02-11 21:00:05	1005	72.2
2004-02-11 22:00:05	1006	72.3
2004-02-11 23:00:05	1007	71.8
2004-02-12 00:00:05	1008	69.9
2004-02-12 01:00:05	1009	68.9
2004-02-12 02:00:05	1010	68.6
2004-02-12 03:00:05	1011	67.5
2004-02-12 04:00:05	1012	67.5
2004-02-12 05:00:05	1013	70
2004-02-12 06:00:05	1014	73.5
2004-02-12 07:00:05	1015	73
2004-02-12 08:00:05	1016	73.1
2004-02-12 09:00:05	1017	72.5
2004-02-12 10:00:05	1018	72.8
2004-02-12 11:00:05	1019	74.6
2004-02-12 12:00:05	1020	72.4
2004-02-12 13:00:05	1021	72.7
2004-02-12 14:00:05	1022	72.5
2004-02-12 15:00:05	1023	72.3
2004-02-12 16:00:05	1024	72.7
2004-02-12 17:00:05	1025	72.8
2004-02-12 18:00:05	1026	72.3
2004-02-12 19:00:05	1027	72.8
2004-02-12 20:00:05	1028	72.9
2004-02-12 21:00:05	1029	72.5
2004-02-12 22:00:05	1030	72.1
2004-02-12 23:00:05	1031	71.8
2004-02-13 00:00:05	1032	78.1
2004-02-13 01:00:05	1033	71.3
2004-02-13 02:00:05	1034	71.8
2004-02-13 03:00:05	1035	70.1
2004-02-13 04:00:05	1036	70
2004-02-13 05:00:05	1037	71
2004-02-13 06:00:05	1038	73.3
2004-02-13 07:00:05	1039	73
2004-02-13 08:00:05	1040	72.8
2004-02-13 09:00:05	1041	72.5
2004-02-13 10:00:05	1042	72.7
2004-02-13 11:00:05	1043	72.5
2004-02-13 12:00:05	1044	73.2
2004-02-13 13:00:05	1045	72.9
2004-02-13 14:00:05	1046	72.8
2004-02-13 15:00:05	1047	73.1
2004-02-13 16:00:05	1048	74.4
2004-02-13 17:00:05	1049	72.7
2004-02-13 18:00:05	1050	72.5
2004-02-13 19:00:05	1051	72.4
2004-02-13 20:00:05	1052	72.1
2004-02-13 21:00:05	1053	72.4
2004-02-13 22:00:05	1054	72.6
2004-02-13 23:00:05	1055	73
2004-02-14 00:00:05	1056	71.1
2004-02-14 01:00:05	1057	70.6
2004-02-14 02:00:05	1058	69.9
2004-02-14 03:00:05	1059	69.7
2004-02-14 04:00:05	1060	69.3
2004-02-14 05:00:05	1061	70.6
2004-02-14 06:00:05	1062	72
2004-02-14 07:00:05	1063	72.5
2004-02-14 08:00:05	1064	72.2
2004-02-14 09:00:05	1065	73
2004-02-14 10:00:05	1066	72.6
2004-02-14 11:00:05	1067	72.5
2004-02-14 12:00:05	1068	71.8
2004-02-14 13:00:05	1069	71.8
2004-02-14 14:00:05	1070	71.8
2004-02-14 15:00:05	1071	71.8
2004-02-14 16:00:05	1072	73.1
2004-02-14 17:00:05	1073	72.8
2004-02-14 18:00:05	1074	72.9
2004-02-14 19:00:05	1075	73.1
2004-02-14 20:00:05	1076	73
2004-02-14 21:00:05	1077	72.6
2004-02-14 22:00:05	1078	72.5
2004-02-14 23:00:05	1079	72.6
2004-02-15 00:00:05	1080	70.8
2004-02-15 01:00:05	1081	72
2004-02-15 02:00:05	1082	71.4
2004-02-15 03:00:05	1083	70.9
2004-02-15 04:00:05	1084	70.2
2004-02-15 05:00:05	1085	71.1
2004-02-15 06:00:05	1086	70.7
2004-02-15 07:00:05	1087	71.4
2004-02-15 08:00:05	1088	71.9
2004-02-15 09:00:05	1089	71.4
2004-02-15 10:00:05	1090	71.5
2004-02-15 11:00:05	1091	72.1
2004-02-15 12:00:05	1092	71.7
2004-02-15 13:00:05	1093	71.5
2004-02-15 14:00:05	1094	71.7
2004-02-15 15:00:05	1095	72.3
2004-02-15 16:00:05	1096	72.2
2004-02-15 17:00:05	1097	72.1
2004-02-15 18:00:05	1098	72.1
2004-02-15 19:00:05	1099	72
2004-02-15 20:00:05	1100	72.2
2004-02-15 21:00:05	1101	72.4
2004-02-15 22:00:06	1102	73
2004-02-15 23:00:06	1103	71.6
2004-02-16 00:00:06	1104	70.4
2004-02-16 01:00:06	1105	69.7
2004-02-16 02:00:06	1106	69.7
2004-02-16 03:00:06	1107	68.9
2004-02-16 04:00:06	1108	67.6
2004-02-16 05:00:06	1109	70.8
2004-02-16 06:00:06	1110	73.8
2004-02-16 07:00:06	1111	73.2
2004-02-16 08:00:06	1112	73.1
2004-02-16 09:00:06	1113	72.9
2004-02-16 10:00:06	1114	72.3
2004-02-16 11:00:06	1115	71.9
2004-02-16 12:00:06	1116	72.5
2004-02-16 13:00:06	1117	72.7
2004-02-16 14:00:06	1118	72.7
2004-02-16 15:00:06	1119	72.3
2004-02-16 16:00:06	1120	74
2004-02-16 17:00:06	1121	73.1
2004-02-16 18:00:06	1122	72.9
2004-02-16 19:00:06	1123	71.7
2004-02-16 20:00:06	1124	72.8
2004-02-16 21:00:06	1125	73
2004-02-16 22:00:06	1126	72.6
2004-02-16 23:00:06	1127	71.7
2004-02-17 00:00:06	1128	71.1
2004-02-17 01:00:06	1129	70.1
2004-02-17 02:00:06	1130	68.3
2004-02-17 03:00:06	1131	67.7
2004-02-17 04:00:06	1132	67.1
2004-02-17 05:00:06	1133	70.6
2004-02-17 06:00:06	1134	73.8
2004-02-17 07:00:06	1135	73.6
2004-02-17 08:00:06	1136	73.2
2004-02-17 09:00:06	1137	73.4
2004-02-17 10:00:06	1138	72.9
2004-02-17 11:00:06	1139	72.2
2004-02-17 12:00:06	1140	72.8
2004-02-17 13:00:06	1141	73.2
2004-02-17 14:00:06	1142	72.9
2004-02-17 15:00:06	1143	73.7
2004-02-17 16:00:06	1144	72.6
2004-02-17 17:00:06	1145	73.1
2004-02-17 18:00:06	1146	72.4
2004-02-17 19:00:06	1147	72.7
2004-02-17 20:00:06	1148	72.2
2004-02-17 21:00:06	1149	72.9
2004-02-17 22:00:06	1150	72.8
2004-02-17 23:00:06	1151	72.6
2004-02-18 00:00:06	1152	70.9
2004-02-18 01:00:06	1153	68.4
2004-02-18 02:00:06	1154	68.4
2004-02-18 03:00:06	1155	68.2
2004-02-18 04:00:06	1156	67.2
2004-02-18 05:00:06	1157	71.1
2004-02-18 06:00:06	1158	74.2
2004-02-18 07:00:06	1159	73.3
2004-02-18 08:00:06	1160	72.7
2004-02-18 09:00:06	1161	72
2004-02-18 10:00:06	1162	73.3
2004-02-18 11:00:06	1163	72
2004-02-18 12:00:06	1164	72.2
2004-02-18 13:00:06	1165	72
2004-02-18 14:00:06	1166	72.1
2004-02-18 15:00:06	1167	72.7
2004-02-18 16:00:06	1168	72.5
2004-02-18 17:00:06	1169	73.3
2004-02-18 18:00:06	1170	72.8
2004-02-18 19:00:06	1171	73
2004-02-18 20:00:06	1172	72.8
2004-02-18 21:00:06	1173	72.6
2004-02-18 22:00:06	1174	72.1
2004-02-18 23:00:06	1175	71.8
2004-02-19 00:00:06	1176	71.2
2004-02-19 01:00:06	1177	70.1
2004-02-19 02:00:06	1178	69.3
2004-02-19 03:00:06	1179	67.7
2004-02-19 04:00:06	1180	68.1
2004-02-19 05:00:06	1181	71.8
2004-02-19 06:00:06	1182	73.9
2004-02-19 07:00:06	1183	73.2
2004-02-19 08:00:06	1184	73.3
2004-02-19 09:00:06	1185	71.9
2004-02-19 10:00:06	1186	71.9
2004-02-19 11:00:06	1187	72.2
2004-02-19 12:00:06	1188	73.1
2004-02-19 13:00:06	1189	73.2
2004-02-19 14:00:06	1190	73
2004-02-19 15:00:06	1191	73.5
2004-02-19 16:00:06	1192	73.2
2004-02-19 17:00:06	1193	73.2
2004-02-19 18:00:06	1194	72.5
2004-02-19 19:00:06	1195	72.5
2004-02-19 20:00:06	1196	72.5
2004-02-19 21:00:06	1197	73.3
2004-02-19 22:00:06	1198	72.7
2004-02-19 23:00:06	1199	72
2004-02-20 00:00:06	1200	71.6
2004-02-20 01:00:06	1201	69.9
2004-02-20 02:00:06	1202	69.6
2004-02-20 03:00:06	1203	68.8
2004-02-20 04:00:06	1204	69.3
2004-02-20 05:00:06	1205	70.9
2004-02-20 06:00:06	1206	73
2004-02-20 07:00:06	1207	73
2004-02-20 08:00:06	1208	72.4
2004-02-20 09:00:06	1209	72.1
2004-02-20 10:00:06	1210	71.7
2004-02-20 11:00:06	1211	72.6
2004-02-20 12:00:06	1212	72.2
2004-02-20 13:00:06	1213	73.6
2004-02-20 14:00:06	1214	72.5
2004-02-20 15:00:06	1215	73.4
2004-02-20 16:00:06	1216	71.8
2004-02-20 17:00:06	1217	72.8
2004-02-20 18:00:06	1218	72.7
2004-02-20 19:00:06	1219	73
2004-02-20 20:00:06	1220	72.3
2004-02-20 21:00:06	1221	73
2004-02-20 22:00:06	1222	73.1
2004-02-20 23:00:06	1223	72.7
2004-02-21 00:00:06	1224	71
2004-02-21 01:00:06	1225	71.2
2004-02-21 02:00:06	1226	71.9
2004-02-21 03:00:06	1227	70.6
2004-02-21 04:00:06	1228	70.6
2004-02-21 05:00:06	1229	71.7
2004-02-21 06:00:06	1230	72.6
2004-02-21 07:00:06	1231	73
2004-02-21 08:00:06	1232	72.6
2004-02-21 09:00:06	1233	72.7
2004-02-21 10:00:06	1234	72.6
2004-02-21 11:00:06	1235	72
2004-02-21 12:00:06	1236	72
2004-02-21 13:00:06	1237	72.4
2004-02-21 14:00:06	1238	71.9
2004-02-21 15:00:06	1239	74
2004-02-21 16:00:06	1240	73.5
2004-02-21 17:00:06	1241	73.3
2004-02-21 18:00:06	1242	73.4
2004-02-21 19:00:06	1243	73.6
2004-02-21 20:00:06	1244	73.3
2004-02-21 21:00:06	1245	76
2004-02-21 22:00:06	1246	72.9
2004-02-21 23:00:06	1247	72.9
2004-02-22 00:00:06	1248	72.8
2004-02-22 01:00:06	1249	71.7
2004-02-22 02:00:06	1250	70.6
2004-02-22 03:00:06	1251	70.5
2004-02-22 04:00:06	1252	69.9
2004-02-22 05:00:06	1253	71.1
2004-02-22 06:00:06	1254	71.1
2004-02-22 07:00:06	1255	72.1
2004-02-22 08:00:06	1256	72.4
2004-02-22 09:00:06	1257	72.1
2004-02-22 10:00:06	1258	71.6
2004-02-22 11:00:06	1259	72.4
2004-02-22 12:00:06	1260	72.3
2004-02-22 13:00:06	1261	72
2004-02-22 14:00:06	1262	72.9
2004-02-22 15:00:06	1263	73.1
2004-02-22 16:00:06	1264	73.3
2004-02-22 17:00:06	1265	73.5
2004-02-22 18:00:06	1266	73.1
2004-02-22 19:00:06	1267	72.9
2004-02-22 20:00:06	1268	73.1
2004-02-22 21:00:06	1269	72.9
2004-02-22 22:00:06	1270	72.9
2004-02-22 23:00:06	1271	71.8
2004-02-23 00:00:06	1272	71.6
2004-02-23 01:00:06	1273	71.4
2004-02-23 02:00:06	1274	70.2
2004-02-23 03:00:06	1275	70.3
2004-02-23 04:00:06	1276	70.2
2004-02-23 05:00:06	1277	70.3
2004-02-23 06:00:06	1278	72.3
2004-02-23 07:00:06	1279	72.2
2004-02-23 08:00:06	1280	72.1
2004-02-23 09:00:06	1281	72.7
2004-02-23 10:00:06	1282	73.1
2004-02-23 11:00:06	1283	73.2
2004-02-23 12:00:06	1284	73.6
2004-02-23 13:00:06	1285	73.5
2004-02-23 14:00:06	1286	73.5
2004-02-23 15:00:06	1287	74.1
2004-02-23 16:00:06	1288	73.1
2004-02-23 17:00:06	1289	73
2004-02-23 18:00:06	1290	72.4
2004-02-23 19:00:06	1291	72.7
2004-02-23 20:00:06	1292	72.7
2004-02-23 21:00:06	1293	72.4
2004-02-23 22:00:06	1294	71.9
2004-02-23 23:00:06	1295	71.8
2004-02-24 00:00:06	1296	71
2004-02-24 01:00:06	1297	69.9
2004-02-24 02:00:06	1298	68.5
2004-02-24 03:00:06	1299	67.6
2004-02-24 04:00:06	1300	67.6
2004-02-24 05:00:06	1301	71.2
2004-02-24 06:00:06	1302	73.6
2004-02-24 07:00:05	1303	73.1
2004-02-24 08:00:05	1304	73.1
2004-02-24 09:00:05	1305	72.2
2004-02-24 10:00:05	1306	72.9
2004-02-24 11:00:05	1307	73.6
2004-02-24 12:00:05	1308	72.8
2004-02-24 13:00:05	1309	73.7
2004-02-24 14:00:05	1310	73.7
2004-02-24 15:00:05	1311	74
2004-02-24 16:00:05	1312	73.4
2004-02-24 17:00:05	1313	74.2
2004-02-24 18:00:05	1314	73.2
2004-02-24 19:00:05	1315	72.7
2004-02-24 20:00:05	1316	72.9
2004-02-24 21:00:05	1317	72.6
2004-02-24 22:00:05	1318	72.9
2004-02-24 23:00:05	1319	72.2
2004-02-25 00:00:05	1320	71.9
2004-02-25 01:00:05	1321	70.2
2004-02-25 02:00:05	1322	69.3
2004-02-25 03:00:05	1323	67.6
2004-02-25 04:00:05	1324	67.9
2004-02-25 05:00:05	1325	70.9
2004-02-25 06:00:05	1326	73.8
2004-02-25 07:00:05	1327	73.6
2004-02-25 08:00:05	1328	73
2004-02-25 09:00:05	1329	72.3
2004-02-25 10:00:05	1330	72.1
2004-02-25 11:00:05	1331	72
2004-02-25 12:00:05	1332	72.6
2004-02-25 13:00:05	1333	73.4
2004-02-25 14:00:05	1334	72.9
2004-02-25 15:00:05	1335	74.1
2004-02-25 16:00:05	1336	72.9
2004-02-25 17:00:05	1337	72.9
2004-02-25 18:00:05	1338	74.4
2004-02-25 19:00:05	1339	71
2004-02-25 20:00:05	1340	67.8
2004-02-25 21:00:05	1341	71.1
2004-02-25 22:00:05	1342	73
2004-02-25 23:00:05	1343	71.8
2004-02-26 00:00:05	1344	70.8
2004-02-26 01:00:05	1345	69.1
2004-02-26 02:00:05	1346	68.4
2004-02-26 03:00:05	1347	67.5
2004-02-26 04:00:05	1348	67.8
2004-02-26 05:00:05	1349	70.2
2004-02-26 06:00:05	1350	73
2004-02-26 07:00:05	1351	72.6
2004-02-26 08:00:05	1352	72.1
2004-02-26 09:00:05	1353	71.5
2004-02-26 10:00:05	1354	72.6
2004-02-26 11:00:05	1355	71.8
2004-02-26 12:00:05	1356	71.9
2004-02-26 13:00:05	1357	72.2
2004-02-26 14:00:05	1358	72.4
2004-02-26 15:00:05	1359	72
2004-02-26 16:00:05	1360	73.4
2004-02-26 17:00:05	1361	72.5
2004-02-26 18:00:05	1362	73.4
2004-02-26 19:00:05	1363	72
2004-02-26 20:00:05	1364	72.4
2004-02-26 21:00:05	1365	74.5
2004-02-26 22:00:05	1366	72.9
2004-02-26 23:00:05	1367	71.9
2004-02-27 00:00:05	1368	70.4
2004-02-27 01:00:05	1369	70
2004-02-27 02:00:05	1370	69.8
2004-02-27 03:00:05	1371	69.1
2004-02-27 04:00:05	1372	68.3
2004-02-27 05:00:05	1373	70.6
2004-02-27 06:00:05	1374	73
2004-02-27 07:00:05	1375	72.8
2004-02-27 08:00:05	1376	72.5
2004-02-27 09:00:05	1377	71.8
2004-02-27 10:00:05	1378	72.1
2004-02-27 11:00:05	1379	71.8
2004-02-27 12:00:05	1380	72.6
2004-02-27 13:00:05	1381	72.9
2004-02-27 14:00:05	1382	71.8
2004-02-27 15:00:05	1383	71.9
2004-02-27 16:00:05	1384	72.6
2004-02-27 17:00:05	1385	72.2
2004-02-27 18:00:05	1386	72.1
2004-02-27 19:00:05	1387	71.9
2004-02-27 20:00:05	1388	72.1
2004-02-27 21:00:05	1389	72.2
2004-02-27 22:00:05	1390	72.1
2004-02-27 23:00:05	1391	72.2
2004-02-28 00:00:05	1392	72.2
2004-02-28 01:00:05	1393	72.5
2004-02-28 02:00:05	1394	71.1
2004-02-28 03:00:05	1395	70.4
2004-02-28 04:00:05	1396	69.8
2004-02-28 05:00:05	1397	71.1
2004-02-28 06:00:05	1398	72.3
2004-02-28 07:00:05	1399	72.9
2004-02-28 08:00:05	1400	72.1
2004-02-28 09:00:05	1401	71.6
2004-02-28 10:00:05	1402	71.7
2004-02-28 11:00:05	1403	71.9
2004-02-28 12:00:05	1404	71.8
2004-02-28 13:00:05	1405	72.2
2004-02-28 14:00:05	1406	71.5
2004-02-28 15:00:05	1407	71.9
2004-02-28 16:00:05	1408	72.1
2004-02-28 17:00:05	1409	72.4
2004-02-28 18:00:05	1410	72.5
2004-02-28 19:00:05	1411	72.6
2004-02-28 20:00:05	1412	72.4
2004-02-28 21:00:05	1413	71.6
2004-02-28 22:00:05	1414	72.2
2004-02-28 23:00:05	1415	71.3
2004-03-01 00:00:05	1416	71
2004-03-01 01:00:05	1417	73.1
2004-03-01 02:00:05	1418	69.5
2004-03-01 03:00:05	1419	68.1
2004-03-01 04:00:05	1420	70.6
2004-03-01 05:00:05	1421	73.4
2004-03-01 06:00:05	1422	73.2
2004-03-01 07:00:05	1423	73.3
2004-03-01 08:00:05	1424	72.2
2004-03-01 09:00:05	1425	71.6
2004-03-01 10:00:05	1426	72.2
2004-03-01 11:00:05	1427	71.6
2004-03-01 12:00:05	1428	72.8
2004-03-01 13:00:05	1429	72.6
2004-03-01 14:00:05	1430	73.1
2004-03-01 15:00:05	1431	72.1
2004-03-01 16:00:05	1432	72.4
2004-03-01 17:00:05	1433	72.7
2004-03-01 18:00:05	1434	72.3
2004-03-01 19:00:05	1435	71.8
2004-03-01 20:00:05	1436	70.9
2004-03-01 21:00:05	1437	71.1
2004-03-01 22:00:05	1438	72.3
2004-03-01 23:00:05	1439	71.6
2004-03-02 00:00:05	1440	70.8
2004-03-02 01:00:05	1441	69.4
2004-03-02 02:00:05	1442	69.3
2004-03-02 03:00:05	1443	67.4
2004-03-02 04:00:05	1444	66.8
2004-03-02 05:00:05	1445	70.7		79.4
2004-03-02 06:00:05	1446	73.2
2004-03-02 07:00:05	1447	72.6
2004-03-02 08:00:05	1448	72.3
2004-03-02 09:00:05	1449	71.8
2004-03-02 10:00:05	1450	72.5
2004-03-02 11:00:05	1451	72.4
2004-03-02 12:00:05	1452	74.5
2004-03-02 13:00:05	1453	73.6
2004-03-02 14:00:05	1454	72.5
2004-03-02 15:00:05	1455	73.1
2004-03-02 16:00:05	1456	73.6
2004-03-02 17:00:05	1457	73
2004-03-02 18:00:05	1458	72.3
2004-03-02 19:00:05	1459	71.7
2004-03-02 20:00:05	1460	72.6
2004-03-02 21:00:05	1461	73.3
2004-03-02 22:00:05	1462	72.7
2004-03-02 23:00:05	1463	72
2004-03-03 00:00:05	1464	70.9
2004-03-03 01:00:05	1465	70
2004-03-03 02:00:05	1466	69.4
2004-03-03 03:00:05	1467	68.1
2004-03-03 04:00:05	1468	67.7
2004-03-03 05:00:05	1469	71.1
2004-03-03 06:00:05	1470	73.4
2004-03-03 07:00:05	1471	73.6
2004-03-03 08:00:05	1472	72.6
2004-03-03 09:00:05	1473	73.1
2004-03-03 10:00:05	1474	73.2
2004-03-03 11:00:05	1475	72.5
2004-03-03 12:00:05	1476	73.2
2004-03-03 13:00:05	1477	73.2
2004-03-03 14:00:05	1478	73
2004-03-03 15:00:05	1479	72.9
2004-03-03 16:00:05	1480	72.8
2004-03-03 17:00:05	1481	73.1
2004-03-03 18:00:05	1482	72.7
2004-03-03 19:00:05	1483	72.5
2004-03-03 20:00:05	1484	72.5
2004-03-03 21:00:05	1485	72.8
2004-03-03 22:00:05	1486	72.4
2004-03-03 23:00:05	1487	72.2
2004-03-04 00:00:05	1488	71.2
2004-03-04 01:00:05	1489	70.2
2004-03-04 02:00:05	1490	69.2
2004-03-04 03:00:05	1491	67.8
2004-03-04 04:00:05	1492	68
2004-03-04 05:00:05	1493	71.3
2004-03-04 06:00:05	1494	73.4
2004-03-04 07:00:05	1495	73.7
2004-03-04 08:00:05	1496	73.2
2004-03-04 09:00:05	1497	72.4
2004-03-04 10:00:05	1498	72.5
2004-03-04 11:00:05	1499	73
2004-03-04 12:00:05	1500	72.2
2004-03-04 13:00:05	1501	72.6
2004-03-04 14:00:05	1502	71.8
2004-03-04 15:00:08	1503	72.1
2004-03-04 16:00:08	1504	72.3
2004-03-04 17:00:08	1505	72.8
2004-03-04 18:00:08	1506	72.3
2004-03-04 19:00:08	1507	72.1
2004-03-04 20:00:08	1508	72
2004-03-04 21:00:08	1509	72.4
2004-03-04 22:00:08	1510	72.2
2004-03-04 23:00:08	1511	72.2
2004-03-05 00:00:08	1512	71.2
2004-03-05 01:00:08	1513	70.9
2004-03-05 02:00:08	1514	69.8
2004-03-05 03:00:08	1515	69.5
2004-03-05 04:00:08	1516	69
2004-03-05 05:00:08	1517	71.4
2004-03-05 06:00:08	1518	73.2
2004-03-05 07:00:08	1519	73
2004-03-05 08:00:08	1520	73.8
2004-03-05 09:00:08	1521	72.6
2004-03-05 10:00:08	1522	72.4
2004-03-05 11:00:08	1523	72.4
2004-03-05 12:00:08	1524	72.7
2004-03-05 13:00:08	1525	73.3
2004-03-05 14:00:08	1526	72.8
2004-03-05 15:00:08	1527	72
2004-03-05 16:00:08	1528	72.9
2004-03-05 17:00:08	1529	73.2
2004-03-05 18:00:08	1530	72.8
2004-03-05 19:00:08	1531	72.7
2004-03-05 20:00:08	1532	73
2004-03-05 21:00:08	1533	73.1
2004-03-05 22:00:08	1534	72.8
2004-03-05 23:00:08	1535	73.5
2004-03-06 00:00:08	1536	73.1
2004-03-06 01:00:08	1537	71.4
2004-03-06 02:00:08	1538	70.6
2004-03-06 03:00:08	1539	70.8
2004-03-06 04:00:08	1540	69.9
2004-03-06 05:00:08	1541	71.6
2004-03-06 06:00:08	1542	72
2004-03-06 07:00:08	1543	72.6
2004-03-06 08:00:08	1544	72.6
2004-03-06 09:00:08	1545	73.5
2004-03-06 10:00:08	1546	72.6
2004-03-06 11:00:08	1547	72.1
2004-03-06 12:00:08	1548	71.6
2004-03-06 13:00:08	1549	71.5
2004-03-06 14:00:08	1550	72.1
2004-03-06 15:00:08	1551	73.6
2004-03-06 16:00:08	1552	72.7
2004-03-06 17:00:08	1553	72.2
2004-03-06 18:00:08	1554	72.2
2004-03-06 19:00:08	1555	72.4
2004-03-06 20:00:08	1556	72.4
2004-03-06 21:00:08	1557	72.4
2004-03-06 22:00:08	1558	72.8
2004-03-06 23:00:08	1559	71.9
2004-03-07 00:00:08	1560	70.7
2004-03-07 01:00:08	1561	70.6
2004-03-07 02:00:08	1562	70.1
2004-03-07 03:00:08	1563	73.1
2004-03-07 04:00:08	1564	70.4
2004-03-07 05:00:08	1565	71.2
2004-03-07 06:00:08	1566	71
2004-03-07 07:00:08	1567	71.7
2004-03-07 08:00:08	1568	71.8
2004-03-07 09:00:08	1569	72
2004-03-07 10:00:08	1570	71.1
2004-03-07 11:00:08	1571	70.5
2004-03-07 12:00:08	1572	70.7
2004-03-07 13:00:08	1573	70.7
2004-03-07 14:00:08	1574	71.6
2004-03-07 15:00:08	1575	72.3
2004-03-07 16:00:08	1576	72.4
2004-03-07 17:00:08	1577	73
2004-03-07 18:00:08	1578	73.1
2004-03-07 19:00:08	1579	74.2
2004-03-07 20:00:08	1580	77.4
2004-03-07 21:00:08	1581	81
2004-03-07 22:00:08	1582	82.1
2004-03-07 23:00:08	1583	82.3
2004-03-08 00:00:08	1584	80.8
2004-03-08 01:00:08	1585	77.7
2004-03-08 02:00:08	1586	71.8
2004-03-08 03:00:08	1587	67.5
2004-03-08 04:00:08	1588	66.8
2004-03-08 05:00:08	1589	69.9
2004-03-08 06:00:08	1590	73.2
2004-03-08 07:00:08	1591	73.4
2004-03-08 08:00:08	1592	73.1
2004-03-08 09:00:08	1593	73
2004-03-08 10:00:08	1594	73.5
2004-03-08 11:00:08	1595	73.6
2004-03-08 12:00:08	1596	72.3
2004-03-08 13:00:08	1597	73.1
2004-03-08 14:00:08	1598	72.4
2004-03-08 15:00:08	1599	72.7
2004-03-08 16:00:08	1600	73.4
2004-03-08 17:00:08	1601	73.8
2004-03-08 18:00:08	1602	73.7
2004-03-08 19:00:08	1603	72.7
2004-03-08 20:00:08	1604	73.1
2004-03-08 21:00:08	1605	72.4
2004-03-08 22:00:08	1606	72.8
2004-03-08 23:00:08	1607	72.8
2004-03-09 00:00:08	1608	71.5
2004-03-09 01:00:08	1609	70.6
2004-03-09 02:00:08	1610	68.9
2004-03-09 03:00:08	1611	68.3
2004-03-09 04:00:08	1612	68.2
2004-03-09 05:00:08	1613	71.4
2004-03-09 06:00:08	1614	73.6
2004-03-09 07:00:08	1615	73.2
2004-03-09 08:00:08	1616	73.6
2004-03-09 09:00:08	1617	72.9
2004-03-09 10:00:08	1618	73.2
2004-03-09 11:00:08	1619	72.5
2004-03-09 12:00:08	1620	72.6
2004-03-09 13:00:08	1621	72.3
2004-03-09 14:00:08	1622	72.7
2004-03-09 15:00:08	1623	73.3
2004-03-09 16:00:08	1624	73.8
2004-03-09 17:00:08	1625	73
2004-03-09 18:00:08	1626	73.2
2004-03-09 19:00:08	1627	72.9
2004-03-09 20:00:08	1628	72.9
2004-03-09 21:00:08	1629	73.5
2004-03-09 22:00:08	1630	72.8
2004-03-09 23:00:08	1631	72.2
2004-03-10 00:00:08	1632	71.7
2004-03-10 01:00:08	1633	69.9
2004-03-10 02:00:08	1634	69.4
2004-03-10 03:00:08	1635	67.9
2004-03-10 04:00:08	1636	67.5
2004-03-10 05:00:08	1637	71.6
2004-03-10 06:00:08	1638	73.4
2004-03-10 07:00:08	1639	73.6
2004-03-10 08:00:08	1640	73.1
2004-03-10 09:00:08	1641	73
2004-03-10 10:00:08	1642	72.2
2004-03-10 11:00:08	1643	72.1
2004-03-10 12:00:08	1644	72.1
2004-03-10 13:00:08	1645	72.8
2004-03-10 14:00:08	1646	72.9
2004-03-10 15:00:08	1647	71.9
2004-03-10 16:00:08	1648	72.6
2004-03-10 17:00:08	1649	72.9
2004-03-10 18:00:08	1650	72.7
2004-03-10 19:00:08	1651	72.7
2004-03-10 20:00:08	1652	72.9
2004-03-10 21:00:08	1653	72.9
2004-03-10 22:00:08	1654	72.8
2004-03-10 23:00:08	1655	72.3
2004-03-11 00:00:08	1656	72
2004-03-11 01:00:08	1657	70.8
2004-03-11 02:00:08	1658	69.8
2004-03-11 03:00:08	1659	67.8
2004-03-11 04:00:08	1660	67.9
2004-03-11 05:00:08	1661	71.5
2004-03-11 06:00:08	1662	73.5
2004-03-11 07:00:08	1663	73.5
2004-03-11 08:00:08	1664	73.2
2004-03-11 09:00:08	1665	72.6
2004-03-11 10:00:08	1666	72.7
2004-03-11 11:00:08	1667	73.1
2004-03-11 12:00:08	1668	73.3
2004-03-11 13:00:08	1669	73.5
2004-03-11 14:00:08	1670	72
2004-03-11 15:00:08	1671	72.6
2004-03-11 16:00:08	1672	72.9
2004-03-11 17:00:08	1673	73.4
2004-03-11 18:00:08	1674	72.4
2004-03-11 19:00:08	1675	71.8
2004-03-11 20:00:08	1676	71.9
2004-03-11 21:00:08	1677	72.9
2004-03-11 22:00:08	1678	73.2
2004-03-11 23:00:08	1679	73
2004-03-12 00:00:08	1680	70.9
2004-03-12 01:00:08	1681	70.2
2004-03-12 02:00:08	1682	70.7
2004-03-12 03:00:08	1683	69.3
2004-03-12 04:00:08	1684	69.1
2004-03-12 05:00:08	1685	71.4
2004-03-12 06:00:08	1686	73.7
2004-03-12 07:00:08	1687	73.8
2004-03-12 08:00:08	1688	73.3
2004-03-12 09:00:08	1689	72.3
2004-03-12 10:00:08	1690	72.2
2004-03-12 11:00:08	1691	72
2004-03-12 12:00:08	1692	73.8
2004-03-12 13:00:08	1693	73.1
2004-03-12 14:00:08	1694	73.1
2004-03-12 15:00:08	1695	73.1
2004-03-12 16:00:08	1696	73.4
2004-03-12 17:00:08	1697	73.3
2004-03-12 18:00:08	1698	72.8
2004-03-12 19:00:08	1699	73.4
2004-03-12 20:00:08	1700	73.2
2004-03-12 21:00:08	1701	73.2
2004-03-12 22:00:09	1702	72.8
2004-03-12 23:00:09	1703	72.4
2004-03-13 00:00:09	1704	72.5
2004-03-13 01:00:09	1705	72.1
2004-03-13 02:00:09	1706	70.8
2004-03-13 03:00:09	1707	71.5
2004-03-13 04:00:09	1708	70.4
2004-03-13 05:00:09	1709	71.4
2004-03-13 06:00:09	1710	72.1
2004-03-13 07:00:09	1711	73
2004-03-13 08:00:09	1712	72.3
2004-03-13 09:00:09	1713	72.2
2004-03-13 10:00:09	1714	72.9
2004-03-13 11:00:09	1715	72.8
2004-03-13 12:00:09	1716	73
2004-03-13 13:00:09	1717	72.9
2004-03-13 14:00:09	1718	72.9
2004-03-13 15:00:09	1719	73.5
2004-03-13 16:00:09	1720	73.1
2004-03-13 17:00:09	1721	72.8
2004-03-13 18:00:09	1722	72.9
2004-03-13 19:00:09	1723	73.4
2004-03-13 20:00:09	1724	73.9
2004-03-13 21:00:09	1725	72.6
2004-03-13 22:00:09	1726	71.9
2004-03-13 23:00:09	1727	72.1
2004-03-14 00:00:09	1728	71
2004-03-14 01:00:09	1729	70.8
2004-03-14 02:00:09	1730	71.2
2004-03-14 03:00:09	1731	71.1
2004-03-14 04:00:09	1732	70.5
2004-03-14 05:00:09	1733	71.3
2004-03-14 06:00:09	1734	71.2
2004-03-14 07:00:09	1735	71.4
2004-03-14 08:00:09	1736	71.7
2004-03-14 09:00:09	1737	71.5
2004-03-14 10:00:09	1738	71.5
2004-03-14 11:00:09	1739	71.2
2004-03-14 12:00:09	1740	72.7
2004-03-14 13:00:09	1741	71.3
2004-03-14 14:00:09	1742	71.3
2004-03-14 15:00:09	1743	72.2
2004-03-14 16:00:09	1744	72.7
2004-03-14 17:00:09	1745	73
2004-03-14 18:00:09	1746	72.4
2004-03-14 19:00:09	1747	72.4
2004-03-14 20:00:09	1748	72.6
2004-03-14 21:00:09	1749	72.6
2004-03-14 22:00:09	1750	71.5
2004-03-14 23:00:09	1751	72.7
2004-03-15 00:00:09	1752	70.8
2004-03-15 01:00:09	1753	70.3
2004-03-15 02:00:09	1754	69.1
2004-03-15 03:00:09	1755	68.3
2004-03-15 04:00:09	1756	68.8
2004-03-15 05:00:09	1757	71.3
2004-03-15 06:00:09	1758	73.5
2004-03-15 07:00:09	1759	72.8
2004-03-15 08:00:09	1760	73.3
2004-03-15 09:00:09	1761	72.4
2004-03-15 10:00:09	1762	72.8
2004-03-15 11:00:09	1763	74.3
2004-03-15 12:00:09	1764	73
2004-03-15 13:00:09	1765	73.8
2004-03-15 14:00:09	1766	72.9
2004-03-15 15:00:09	1767	73
2004-03-15 16:00:09	1768	73
2004-03-15 17:00:09	1769	72.7
2004-03-15 18:00:09	1770	72.7
2004-03-15 19:00:09	1771	72.4
2004-03-15 20:00:09	1772	73.2
2004-03-15 21:00:09	1773	72.5
2004-03-15 22:00:09	1774	72.5
2004-03-15 23:00:09	1775	72.1
2004-03-16 00:00:09	1776	71.3
2004-03-16 01:00:09	1777	69.7
2004-03-16 02:00:09	1778	69.5
2004-03-16 03:00:09	1779	69.9
2004-03-16 04:00:09	1780	67.2
2004-03-16 05:00:09	1781	71.1
2004-03-16 06:00:09	1782	73.9
2004-03-16 07:00:09	1783	73
2004-03-16 08:00:09	1784	72.4
2004-03-16 09:00:09	1785	72.1
2004-03-16 10:00:09	1786	72.4
2004-03-16 11:00:09	1787	72.2
2004-03-16 12:00:09	1788	72.4
2004-03-16 13:00:09	1789	72.9
2004-03-16 14:00:09	1790	72.6
2004-03-16 15:00:09	1791	72.8
2004-03-16 16:00:09	1792	73
2004-03-16 17:00:09	1793	73.5
2004-03-16 18:00:09	1794	72.2
2004-03-16 19:00:09	1795	72.5
2004-03-16 20:00:09	1796	72.5
2004-03-16 21:00:09	1797	72.8
2004-03-16 22:00:09	1798	72.2
2004-03-16 23:00:09	1799	72.7
2004-03-17 00:00:09	1800	71.2
2004-03-17 01:00:09	1801	70.4
2004-03-17 02:00:09	1802	70.9
2004-03-17 03:00:09	1803	67.9
2004-03-17 04:00:09	1804	68.1
2004-03-17 05:00:09	1805	71.6
2004-03-17 06:00:09	1806	73.5
2004-03-17 07:00:09	1807	72.9
2004-03-17 08:00:09	1808	73
2004-03-17 09:00:09	1809	72.6
2004-03-17 10:00:09	1810	72.3
2004-03-17 11:00:09	1811	72.9
2004-03-17 12:00:09	1812	72.5
2004-03-17 13:00:09	1813	72.8
2004-03-17 14:00:09	1814	74.2
2004-03-17 15:00:09	1815	72.6
2004-03-17 16:00:09	1816	72.2
2004-03-17 17:00:09	1817	73.6
2004-03-17 18:00:09	1818	72.5
2004-03-17 19:00:09	1819	73.3
2004-03-17 20:00:09	1820	73.1
2004-03-17 21:00:09	1821	72.2
2004-03-17 22:00:09	1822	71.5
2004-03-17 23:00:09	1823	71.9
2004-03-18 00:00:09	1824	71.8
2004-03-18 01:00:09	1825	70.1
2004-03-18 02:00:09	1826	69
2004-03-18 03:00:09	1827	68.5
2004-03-18 04:00:09	1828	67.9
2004-03-18 05:00:09	1829	71.1
2004-03-18 06:00:09	1830	73.6
2004-03-18 07:00:09	1831	73.1
2004-03-18 08:00:09	1832	72.5
2004-03-18 09:00:09	1833	71.8
2004-03-18 10:00:09	1834	71.9
2004-03-18 11:00:09	1835	72.6
2004-03-18 12:00:09	1836	72.9
2004-03-18 13:00:09	1837	72.7
2004-03-18 14:00:09	1838	72.1
2004-03-18 15:00:09	1839	72.2
2004-03-18 16:00:09	1840	72.8
2004-03-18 17:00:09	1841	72.3
2004-03-18 18:00:09	1842	72.6
2004-03-18 19:00:09	1843	72.3
2004-03-18 20:00:09	1844	73.3
2004-03-18 21:00:09	1845	72.6
2004-03-18 22:00:09	1846	72.1
2004-03-18 23:00:09	1847	72
2004-03-19 00:00:09	1848	71.4
2004-03-19 01:00:09	1849	70.5
2004-03-19 02:00:09	1850	70.1
2004-03-19 03:00:09	1851	69
2004-03-19 04:00:09	1852	68.9
2004-03-19 05:00:09	1853	70.8
2004-03-19 06:00:09	1854	73.2
2004-03-19 07:00:09	1855	73.1
2004-03-19 08:00:09	1856	72.7
2004-03-19 09:00:09	1857	72.1
2004-03-19 10:00:09	1858	73
2004-03-19 11:00:09	1859	73.1
2004-03-19 12:00:09	1860	72.9
2004-03-19 13:00:09	1861	71.9
2004-03-19 14:00:09	1862	72.3
2004-03-19 15:00:09	1863	72.9
2004-03-19 16:00:09	1864	73.1
2004-03-19 17:00:09	1865	73.2
2004-03-19 18:00:09	1866	72.1
2004-03-19 19:00:09	1867	72.5
2004-03-19 20:00:09	1868	72.6
2004-03-19 21:00:09	1869	72.8
2004-03-19 22:00:09	1870	72.8
2004-03-19 23:00:09	1871	71.7
2004-03-20 00:00:09	1872	71.6
2004-03-20 01:00:09	1873	71.2
2004-03-20 02:00:09	1874	71.6
2004-03-20 03:00:09	1875	71.9
2004-03-20 04:00:09	1876	70.8
2004-03-20 05:00:09	1877	70.8
2004-03-20 06:00:09	1878	72.2
2004-03-20 07:00:09	1879	72.4
2004-03-20 08:00:09	1880	72.2
2004-03-20 09:00:09	1881	73.4
2004-03-20 10:00:09	1882	72.8
2004-03-20 11:00:09	1883	72.4
2004-03-20 12:00:09	1884	72.4
2004-03-20 13:00:09	1885	70.8
2004-03-20 14:00:09	1886	72.8
2004-03-20 15:00:09	1887	72.9
2004-03-20 16:00:09	1888	73.1
2004-03-20 17:00:09	1889	72.5
2004-03-20 18:00:09	1890	73
2004-03-20 19:00:09	1891	73.4
2004-03-20 20:00:09	1892	73.8
2004-03-20 21:00:09	1893	72.8
2004-03-20 22:00:09	1894	72.6
2004-03-20 23:00:09	1895	71.4
2004-03-21 00:00:09	1896	70.5
2004-03-21 01:00:09	1897	70.6
2004-03-21 02:00:09	1898	70.1
2004-03-21 03:00:09	1899	70.6
2004-03-21 04:00:09	1900	70.7
2004-03-21 05:00:09	1901	71.3
2004-03-21 06:00:10	1902	71.3
2004-03-21 07:00:10	1903	71.6
2004-03-21 08:00:10	1904	71.7
2004-03-21 09:00:10	1905	71.5
2004-03-21 10:00:10	1906	71.3
2004-03-21 11:00:10	1907	71.2
2004-03-21 12:00:10	1908	71.2
2004-03-21 13:00:10	1909	71.5
2004-03-21 14:00:10	1910	72.9
2004-03-21 15:00:10	1911	72.1
2004-03-21 16:00:10	1912	71.8
2004-03-21 17:00:10	1913	72.3
2004-03-21 18:00:10	1914	71.5
2004-03-21 19:00:10	1915	74.1
2004-03-21 20:00:10	1916	72.3
2004-03-21 21:00:10	1917	71.8
2004-03-21 22:00:10	1918	71.4
2004-03-21 23:00:10	1919	71.8
2004-03-22 00:00:10	1920	70.5
2004-03-22 01:00:10	1921	69.9
2004-03-22 02:00:10	1922	68.5
2004-03-22 03:00:10	1923	68.4
2004-03-22 04:00:10	1924	67.7
2004-03-22 05:00:10	1925	71.1
2004-03-22 06:00:10	1926	74
2004-03-22 07:00:10	1927	72.5
2004-03-22 08:00:10	1928	72.4
2004-03-22 09:00:10	1929	72.6
2004-03-22 10:00:10	1930	72.9
2004-03-22 11:00:10	1931	72
2004-03-22 12:00:10	1932	72.1
2004-03-22 13:00:10	1933	72.7
2004-03-22 14:00:10	1934	73.3
2004-03-22 15:00:10	1935	73.4
2004-03-22 16:00:10	1936	72.7
2004-03-22 17:00:10	1937	72.9
2004-03-22 18:00:10	1938	72.4
2004-03-22 19:00:10	1939	72.4
2004-03-22 20:00:10	1940	72.9
2004-03-22 21:00:10	1941	72.5
2004-03-22 22:00:10	1942	72.1
2004-03-22 23:00:10	1943	72.5
2004-03-23 00:00:10	1944	70.9
2004-03-23 01:00:10	1945	70.8
2004-03-23 02:00:10	1946	68.3
2004-03-23 03:00:10	1947	66.2
2004-03-23 04:00:10	1948	67.3
2004-03-23 05:00:10	1949	70.4
2004-03-23 06:00:10	1950	73.1
2004-03-23 07:00:10	1951	72.4
2004-03-23 08:00:10	1952	71.7
2004-03-23 09:00:10	1953	71.5
2004-03-23 10:00:10	1954	72.5
2004-03-23 11:00:10	1955	72
2004-03-23 12:00:10	1956	72.4
2004-03-23 13:00:10	1957	72.5
2004-03-23 14:00:10	1958	72.2
2004-03-23 15:00:10	1959	72.8
2004-03-23 16:00:10	1960	73.2
2004-03-23 17:00:10	1961	72.6
2004-03-23 18:00:10	1962	72.4
2004-03-23 19:00:10	1963	71.6
2004-03-23 20:00:10	1964	75.4
2004-03-23 21:00:10	1965	72.6
2004-03-23 22:00:10	1966	72.2
2004-03-23 23:00:10	1967	71.6
2004-03-24 00:00:10	1968	72.7
2004-03-24 01:00:10	1969	69.6
2004-03-24 02:00:10	1970	68.1
2004-03-24 03:00:10	1971	67.3
2004-03-24 04:00:10	1972	67.6
2004-03-24 05:00:10	1973	70.9
2004-03-24 06:00:10	1974	72.9
2004-03-24 07:00:10	1975	72.4
2004-03-24 08:00:10	1976	72.2
2004-03-24 09:00:10	1977	72.1
2004-03-24 10:00:10	1978	71.8
2004-03-24 11:00:10	1979	72.3
2004-03-24 12:00:10	1980	72.5
2004-03-24 13:00:10	1981	72.7
2004-03-24 14:00:10	1982	72.8
2004-03-24 15:00:10	1983	72.2
2004-03-24 16:00:10	1984	71.8
2004-03-24 17:00:10	1985	72.3
2004-03-24 18:00:10	1986	72.4
2004-03-24 19:00:10	1987	72.8
2004-03-24 20:00:10	1988	72.5
2004-03-24 21:00:10	1989	72.1
2004-03-24 22:00:10	1990	72.4
2004-03-24 23:00:10	1991	72
2004-03-25 00:00:10	1992	71.1
2004-03-25 01:00:10	1993	71.1
2004-03-25 02:00:10	1994	71.3
2004-03-25 03:00:10	1995	70
2004-03-25 04:00:10	1996	69.6
2004-03-25 05:00:10	1997	69.9
2004-03-25 06:00:10	1998	71.5
[truncated: 6,762 more rows]

## Sheet: EGNATIA2005
Egnatia street
Date & Hour (EET)	A/A	Leq (dB(A)
2005-01-01 01:00:00	1	72.5
2005-01-01 02:00:00	2	71
2005-01-01 03:00:00	3	70.7
2005-01-01 04:00:00	4	71.6
2005-01-01 05:00:00	5	71.5
2005-01-01 06:00:00	6	71.8
2005-01-01 07:00:00	7	71.9
2005-01-01 08:00:00	8	71.1
2005-01-01 09:00:00	9	70.8
2005-01-01 10:00:00	10	71
2005-01-01 11:00:00	11	71.3
2005-01-01 12:00:00	12	71.9
2005-01-01 13:00:00	13	72
2005-01-01 14:00:00	14	71.6
2005-01-01 15:00:00	15	70.9
2005-01-01 16:00:00	16	71.3
2005-01-01 17:00:00	17	73.7
2005-01-01 18:00:00	18	71.7
2005-01-01 19:00:00	19	72
2005-01-01 20:00:00	20	72.2
2005-01-01 21:00:00	21	71.1
2005-01-01 22:00:00	22	71.5
2005-01-01 23:00:00	23	71.4
2005-01-02	24	71
2005-01-02 01:00:00	25	70.8
2005-01-02 02:00:00	26	70.1
2005-01-02 03:00:00	27	71.1
2005-01-02 04:00:00	28	69.4
2005-01-02 05:00:00	29	70
2005-01-02 06:00:00	30	70.3
2005-01-02 07:00:00	31	70.9
2005-01-02 08:00:00	32	71.4
2005-01-02 09:00:00	33	70.2
2005-01-02 10:00:00	34	71.4
2005-01-02 11:00:00	35	71.6
2005-01-02 12:00:00	36	70.7
2005-01-02 13:00:00	37	70.8
2005-01-02 14:00:00	38	71.1
2005-01-02 15:00:00	39	71.9
2005-01-02 16:00:00	40	72.1
2005-01-02 17:00:00	41	72
2005-01-02 18:00:00	42	71.3
2005-01-02 19:00:00	43	71.4
2005-01-02 20:00:00	44	75.6
2005-01-02 21:00:00	45	72
2005-01-02 22:00:00	46	73.2
2005-01-02 23:00:00	47	72
2005-01-03	48	70.9
2005-01-03 01:00:00	49	71.2
2005-01-03 02:00:00	50	70.4
2005-01-03 03:00:00	51	70.2
2005-01-03 04:00:00	52	69.4
2005-01-03 05:00:00	53	70.2
2005-01-03 06:00:00	54	72.8
2005-01-03 07:00:00	55	72.8
2005-01-03 08:00:00	56	73.1
2005-01-03 09:00:00	57	73.1
2005-01-03 10:00:00	58	72.8
2005-01-03 11:00:00	59	71.7
2005-01-03 12:00:00	60	71.9
2005-01-03 13:00:00	61	72.1
2005-01-03 14:00:00	62	72.6
2005-01-03 15:00:00	63	71.8
2005-01-03 16:00:00	64	71.7
2005-01-03 17:00:00	65	71.5
2005-01-03 18:00:00	66	71.2
2005-01-03 19:00:00	67	71.8
2005-01-03 20:00:00	68	72.4
2005-01-03 21:00:00	69	71.7
2005-01-03 22:00:00	70	73.6
2005-01-03 23:00:00	71	71.4
2005-01-04	72	71.5
2005-01-04 01:00:00	73	70.3
2005-01-04 02:00:00	74	68.6
2005-01-04 03:00:00	75	67.6
2005-01-04 04:00:00	76	67.5
2005-01-04 05:00:00	77	69.9
2005-01-04 06:00:00	78	72.8
2005-01-04 07:00:00	79	72.5
2005-01-04 08:00:00	80	72.7
2005-01-04 09:00:00	81	72.7
2005-01-04 10:00:00	82	72.3
2005-01-04 11:00:00	83	72.1
2005-01-04 12:00:00	84	71.9
2005-01-04 13:00:00	85	71.9
2005-01-04 14:00:00	86	73.1
2005-01-04 15:00:00	87	72.1
2005-01-04 16:00:00	88	72.6
2005-01-04 17:00:00	89	72.4
2005-01-04 18:00:00	90	71.4
2005-01-04 19:00:00	91	71.7
2005-01-04 20:00:00	92	72.2
2005-01-04 21:00:00	93	72.5
2005-01-04 22:00:00	94	73
2005-01-04 23:00:00	95	71.7
2005-01-05	96	70.9
2005-01-05 01:00:00	97	71
2005-01-05 02:00:00	98	68.9
2005-01-05 03:00:00	99	68.5
2005-01-05 04:00:00	100	67
2005-01-05 05:00:00	101	69.8
2005-01-05 06:00:00	102	72.5
2005-01-05 07:00:01	103	72.7
2005-01-05 08:00:01	104	72.1
2005-01-05 09:00:01	105	71.8
2005-01-05 10:00:01	106	71.9
2005-01-05 11:00:01	107	71.8
2005-01-05 12:00:01	108	71.5
2005-01-05 13:00:01	109	72
2005-01-05 14:00:01	110	72
2005-01-05 15:00:01	111	71.9
2005-01-05 16:00:01	112	71.6
2005-01-05 17:00:01	113	72.1
2005-01-05 18:00:01	114	72.1
2005-01-05 19:00:01	115	71.6
2005-01-05 20:00:01	116	72.2
2005-01-05 21:00:01	117	71.9
2005-01-05 22:00:01	118	71.9
2005-01-05 23:00:01	119	71.7
2005-01-06 00:00:01	120	72.7
2005-01-06 01:00:01	121	70.6
2005-01-06 02:00:01	122	71
2005-01-06 03:00:01	123	69.1
2005-01-06 04:00:01	124	69.9
2005-01-06 05:00:01	125	69.5
2005-01-06 06:00:01	126	71.9
2005-01-06 07:00:01	127	71.6
2005-01-06 08:00:01	128	71.4
2005-01-06 09:00:01	129	71.7
2005-01-06 10:00:01	130	72
2005-01-06 11:00:01	131	71.9
2005-01-06 12:00:01	132	71.4
2005-01-06 13:00:01	133	72.1
2005-01-06 14:00:01	134	71.4
2005-01-06 15:00:01	135	71.2
2005-01-06 16:00:01	136	71.2
2005-01-06 17:00:01	137	71.9
2005-01-06 18:00:01	138	75.3
2005-01-06 19:00:01	139	71.9
2005-01-06 20:00:01	140	72.4
2005-01-06 21:00:01	141	71.9
2005-01-06 22:00:01	142	71.6
2005-01-06 23:00:01	143	70.8
2005-01-07 00:00:01	144	72.3
2005-01-07 01:00:01	145	70.3
2005-01-07 02:00:01	146	69.2
2005-01-07 03:00:01	147	68.8
2005-01-07 04:00:01	148	68
2005-01-07 05:00:01	149	69.9
2005-01-07 06:00:01	150	72.6
2005-01-07 07:00:01	151	72.6
2005-01-07 08:00:01	152	72.7
2005-01-07 09:00:01	153	72.5
2005-01-07 10:00:01	154	73.4
2005-01-07 11:00:01	155	72
2005-01-07 12:00:01	156	72
2005-01-07 13:00:01	157	71.8
2005-01-07 14:00:01	158	71.7
2005-01-07 15:00:01	159	71.8
2005-01-07 16:00:01	160	72.4
2005-01-07 17:00:01	161	72.5
2005-01-07 18:00:01	162	72
2005-01-07 19:00:01	163	72.5
2005-01-07 20:00:01	164	75.2
2005-01-07 21:00:01	165	73.1
2005-01-07 22:00:01	166	72.8
2005-01-07 23:00:01	167	78
2005-01-08 00:00:01	168	72.8
2005-01-08 01:00:01	169	75.1
2005-01-08 02:00:01	170	70
2005-01-08 03:00:01	171	70.4
2005-01-08 04:00:01	172	69.8
2005-01-08 05:00:01	173	70.7
2005-01-08 06:00:01	174	71.6
2005-01-08 07:00:01	175	71.8
2005-01-08 08:00:01	176	71.9
2005-01-08 09:00:01	177	72.8
2005-01-08 10:00:01	178	72.3
2005-01-08 11:00:01	179	72
2005-01-08 12:00:01	180	73.5
2005-01-08 13:00:01	181	71.7
2005-01-08 14:00:01	182	72
2005-01-08 15:00:01	183	72.1
2005-01-08 16:00:01	184	73
2005-01-08 17:00:01	185	72.3
2005-01-08 18:00:01	186	71.8
2005-01-08 19:00:01	187	72.7
2005-01-08 20:00:01	188	72.3
2005-01-08 21:00:01	189	72.3
2005-01-08 22:00:01	190	71.7
2005-01-08 23:00:01	191	71.9
2005-01-09 00:00:01	192	71.1
2005-01-09 01:00:01	193	70.9
2005-01-09 02:00:01	194	70.5
2005-01-09 03:00:01	195	70.6
2005-01-09 04:00:01	196	70.5
2005-01-09 05:00:01	197	70.3
2005-01-09 06:00:01	198	70.7
2005-01-09 07:00:01	199	71.2
2005-01-09 08:00:01	200	71.5
2005-01-09 09:00:01	201	71
2005-01-09 10:00:01	202	71.1
2005-01-09 11:00:01	203	71.1
2005-01-09 12:00:01	204	71.5
2005-01-09 13:00:01	205	71.4
2005-01-09 14:00:01	206	72.7
2005-01-09 15:00:01	207	71.8
2005-01-09 16:00:01	208	72.9
2005-01-09 17:00:01	209	72.3
2005-01-09 18:00:01	210	72.1
2005-01-09 19:00:01	211	73.4
2005-01-09 20:00:01	212	72.7
2005-01-09 21:00:01	213	73
2005-01-09 22:00:01	214	71.6
2005-01-09 23:00:01	215	72
2005-01-10 00:00:01	216	71.5
2005-01-10 01:00:01	217	71.2
2005-01-10 02:00:01	218	68.9
2005-01-10 03:00:01	219	69.3
2005-01-10 04:00:01	220	67.5
2005-01-10 05:00:01	221	70.5
2005-01-10 06:00:01	222	73.3
2005-01-10 07:00:01	223	73.2
2005-01-10 08:00:01	224	73.2
2005-01-10 09:00:01	225	71.4
2005-01-10 10:00:01	226	72
2005-01-10 11:00:01	227	72.3
2005-01-10 12:00:01	228	72.7
2005-01-10 13:00:01	229	72
2005-01-10 14:00:01	230	72
2005-01-10 15:00:01	231	72.6
2005-01-10 16:00:01	232	73.7
2005-01-10 17:00:01	233	73.1
2005-01-10 18:00:01	234	72.3
2005-01-10 19:00:01	235	72.4
2005-01-10 20:00:01	236	72
2005-01-10 21:00:01	237	72.2
2005-01-10 22:00:01	238	72.7
2005-01-10 23:00:01	239	72.2
2005-01-11 00:00:01	240	71
2005-01-11 01:00:01	241	69.1
2005-01-11 02:00:01	242	67.9
2005-01-11 03:00:01	243	68.4
2005-01-11 04:00:01	244	66.9
2005-01-11 05:00:01	245	69.9
2005-01-11 06:00:01	246	73.3
2005-01-11 07:00:01	247	73.2
2005-01-11 08:00:01	248	73.1
2005-01-11 09:00:01	249	71.9
2005-01-11 10:00:01	250	71.8
2005-01-11 11:00:01	251	72.1
2005-01-11 12:00:01	252	72.5
2005-01-11 13:00:01	253	72.2
2005-01-11 14:00:01	254	72.5
2005-01-11 15:00:01	255	73.8
2005-01-11 16:00:01	256	72.9
2005-01-11 17:00:01	257	72.6
2005-01-11 18:00:01	258	72.2
2005-01-11 19:00:01	259	71.7
2005-01-11 20:00:01	260	73.3
2005-01-11 21:00:01	261	72.5
2005-01-11 22:00:01	262	73.1
2005-01-11 23:00:01	263	72.9
2005-01-12 00:00:01	264	71.7
2005-01-12 01:00:01	265	70
2005-01-12 02:00:01	266	70
2005-01-12 03:00:01	267	67.3
2005-01-12 04:00:01	268	67.5
2005-01-12 05:00:01	269	70.3
2005-01-12 06:00:01	270	73.2
2005-01-12 07:00:01	271	73.2
2005-01-12 08:00:01	272	72.5
2005-01-12 09:00:01	273	71.9
2005-01-12 10:00:01	274	75.9
2005-01-12 11:00:01	275	72.4
2005-01-12 12:00:01	276	72.9
2005-01-12 13:00:01	277	72.4
2005-01-12 14:00:01	278	73.3
2005-01-12 15:00:01	279	72.2
2005-01-12 16:00:01	280	73.5
2005-01-12 17:00:01	281	72.7
2005-01-12 18:00:01	282	72.5
2005-01-12 19:00:01	283	71.9
2005-01-12 20:00:01	284	72.2
2005-01-12 21:00:01	285	72.7
2005-01-12 22:00:01	286	72.4
2005-01-12 23:00:01	287	71.3
2005-01-13 00:00:01	288	71.1
2005-01-13 01:00:01	289	69.7
2005-01-13 02:00:01	290	68.6
2005-01-13 03:00:01	291	68.4
2005-01-13 04:00:01	292	67.2
2005-01-13 05:00:01	293	70.1
2005-01-13 06:00:01	294	73.2
2005-01-13 07:00:01	295	72.8
2005-01-13 08:00:01	296	72.2
2005-01-13 09:00:01	297	72.1
2005-01-13 10:00:01	298	72.6
2005-01-13 11:00:01	299	73.1
2005-01-13 12:00:01	300	72.3
2005-01-13 13:00:01	301	72.4
2005-01-13 14:00:02	302	72.7
2005-01-13 15:00:02	303	72.9
2005-01-13 16:00:02	304	73.1
2005-01-13 17:00:02	305	73
2005-01-13 18:00:02	306	72.3
2005-01-13 19:00:02	307	72.1
2005-01-13 20:00:02	308	72.7
2005-01-13 21:00:02	309	73.1
2005-01-13 22:00:02	310	72.9
2005-01-13 23:00:02	311	72.5
2005-01-14 00:00:02	312	72.4
2005-01-14 01:00:02	313	69.7
2005-01-14 02:00:02	314	69.1
2005-01-14 03:00:02	315	68.6
2005-01-14 04:00:02	316	67.5
2005-01-14 05:00:02	317	70.3
2005-01-14 06:00:02	318	72.7
2005-01-14 07:00:02	319	72.9
2005-01-14 08:00:02	320	72.7
2005-01-14 09:00:02	321	71.9
2005-01-14 10:00:02	322	72.4
2005-01-14 11:00:02	323	72
2005-01-14 12:00:02	324	72.7
2005-01-14 13:00:02	325	71.9
2005-01-14 14:00:02	326	72.5
2005-01-14 15:00:02	327	72.5
2005-01-14 16:00:02	328	72.4
2005-01-14 17:00:02	329	72.2
2005-01-14 18:00:02	330	72.2
2005-01-14 19:00:02	331	72.1
2005-01-14 20:00:02	332	73.5
2005-01-14 21:00:02	333	71.8
2005-01-14 22:00:02	334	71.7
2005-01-14 23:00:02	335	72.4
2005-01-15 00:00:02	336	73.1
2005-01-15 01:00:02	337	71.4
2005-01-15 02:00:02	338	70.3
2005-01-15 03:00:02	339	70
2005-01-15 04:00:02	340	69.5
2005-01-15 05:00:02	341	70.3
2005-01-15 06:00:02	342	71.5
2005-01-15 07:00:02	343	72.3
2005-01-15 08:00:02	344	72.1
2005-01-15 09:00:02	345	72.8
2005-01-15 10:00:02	346	72.4
2005-01-15 11:00:02	347	72.5
2005-01-15 12:00:02	348	71.3
2005-01-15 13:00:02	349	72.2
2005-01-15 14:00:02	350	72
2005-01-15 15:00:02	351	72
2005-01-15 16:00:02	352	71.8
2005-01-15 17:00:02	353	72.2
2005-01-15 18:00:02	354	71.9
2005-01-15 19:00:02	355	72
2005-01-15 20:00:02	356	72.5
2005-01-15 21:00:02	357	72.2
2005-01-15 22:00:02	358	72.1
2005-01-15 23:00:02	359	71.5
2005-01-16 00:00:02	360	71.9
2005-01-16 01:00:02	361	70.9
2005-01-16 02:00:02	362	72
2005-01-16 03:00:02	363	69.9
2005-01-16 04:00:02	364	70.7
2005-01-16 05:00:02	365	70.2
2005-01-16 06:00:02	366	70.8
2005-01-16 07:00:02	367	72.5
2005-01-16 08:00:02	368	71
2005-01-16 09:00:02	369	71.7
2005-01-16 10:00:02	370	71
2005-01-16 11:00:02	371	71.2
2005-01-16 12:00:02	372	71.5
2005-01-16 13:00:02	373	71.3
2005-01-16 14:00:02	374	71.8
2005-01-16 15:00:02	375	72.2
2005-01-16 16:00:02	376	72
2005-01-16 17:00:02	377	72.2
2005-01-16 18:00:02	378	71.3
2005-01-16 19:00:02	379	71.9
2005-01-16 20:00:02	380	71.9
2005-01-16 21:00:02	381	72.6
2005-01-16 22:00:02	382	71.9
2005-01-16 23:00:02	383	71.7
2005-01-17 00:00:02	384	71.7
2005-01-17 01:00:02	385	69.4
2005-01-17 02:00:02	386	67.7
2005-01-17 03:00:02	387	66.6
2005-01-17 04:00:02	388	66.4
2005-01-17 05:00:02	389	69.2
2005-01-17 06:00:02	390	73.2
2005-01-17 07:00:02	391	72.6
2005-01-17 08:00:02	392	72.1
2005-01-17 09:00:02	393	71.9
2005-01-17 10:00:02	394	71.7
2005-01-17 11:00:02	395	72.7
2005-01-17 12:00:02	396	72.5
2005-01-17 13:00:02	397	71.9
2005-01-17 14:00:02	398	72.4
2005-01-17 15:00:02	399	72.6
2005-01-17 16:00:02	400	74.4
2005-01-17 17:00:02	401	72.3
2005-01-17 18:00:02	402	72
2005-01-17 19:00:02	403	72.1
2005-01-17 20:00:02	404	71.8
2005-01-17 21:00:02	405	72.2
2005-01-17 22:00:02	406	72.5
2005-01-17 23:00:02	407	71.6
2005-01-18 00:00:02	408	71.9
2005-01-18 01:00:02	409	69.2
2005-01-18 02:00:02	410	68.1
2005-01-18 03:00:02	411	67.3
2005-01-18 04:00:02	412	66.8
2005-01-18 05:00:02	413	69.7
2005-01-18 06:00:02	414	72.8
2005-01-18 07:00:02	415	72.8
2005-01-18 08:00:02	416	72
2005-01-18 09:00:02	417	73.2
2005-01-18 10:00:02	418	72.4
2005-01-18 11:00:02	419	72
2005-01-18 12:00:02	420	72.4
2005-01-18 13:00:02	421	72.8
2005-01-18 14:00:02	422	72.6
2005-01-18 15:00:02	423	72.1
2005-01-18 16:00:02	424	74
2005-01-18 17:00:02	425	71.9
2005-01-18 18:00:02	426	72.6
2005-01-18 19:00:02	427	73
2005-01-18 20:00:02	428	73.1
2005-01-18 21:00:02	429	71.5
2005-01-18 22:00:02	430	70
2005-01-18 23:00:02	431	69.7
2005-01-19 00:00:02	432	68.2
2005-01-19 01:00:02	433	67.8
2005-01-19 02:00:02	434	71.3
2005-01-19 03:00:02	435	73.1
2005-01-19 04:00:02	436	73.3
2005-01-19 05:00:02	437	73.3
2005-01-19 06:00:02	438	73
2005-01-19 07:00:02	439	72.2
2005-01-19 08:00:02	440	72.1
2005-01-19 09:00:02	441	72.5
2005-01-19 10:00:02	442	72.7
2005-01-19 11:00:02	443	72.8
2005-01-19 12:00:02	444	72.5
2005-01-19 13:00:02	445	72.9
2005-01-19 14:00:02	446	73.4
2005-01-19 15:00:02	447	71.9
2005-01-19 16:00:02	448	72.1
2005-01-19 17:00:02	449	71.6
2005-01-19 18:00:02	450	72.4
2005-01-19 19:00:02	451	71.9
2005-01-19 20:00:02	452	71.4
2005-01-19 21:00:02	453	70.9
2005-01-19 22:00:02	454	69.4
2005-01-19 23:00:02	455	68.8
2005-01-20 00:00:02	456	67.9
2005-01-20 01:00:02	457	67.5
2005-01-20 02:00:02	458	69.6
2005-01-20 03:00:02	459	72.8
2005-01-20 04:00:02	460	72.3
2005-01-20 05:00:02	461	71.6
2005-01-20 06:00:02	462	71.6
2005-01-20 07:00:02	463	71.9
2005-01-20 08:00:02	464	72.1
2005-01-20 09:00:02	465	72.3
2005-01-20 10:00:02	466	72
2005-01-20 11:00:02	467	72.5
2005-01-20 12:00:02	468	72.5
2005-01-20 13:00:02	469	72.4
2005-01-20 14:00:02	470	72.5
2005-01-20 15:00:02	471	72.5
2005-01-20 16:00:02	472	72.4
2005-01-20 17:00:02	473	72.3
2005-01-20 18:00:02	474	70.5
2005-01-20 19:00:02	475	73.1
2005-01-20 20:00:02	476	72.8
2005-01-20 21:00:02	477	71.8
2005-01-20 22:00:02	478	70.3
2005-01-20 23:00:02	479	69.3
2005-01-21 00:00:02	480	68.3
2005-01-21 01:00:02	481	68.1
2005-01-21 02:00:02	482	70.3
2005-01-21 03:00:02	483	73.1
2005-01-21 04:00:02	484	72.9
2005-01-21 05:00:02	485	72.7
2005-01-21 06:00:02	486	73.2
2005-01-21 07:00:02	487	72.1
2005-01-21 08:00:02	488	72.2
2005-01-21 09:00:02	489	75.9
2005-01-21 10:00:02	490	73.3
2005-01-21 11:00:02	491	72.6
2005-01-21 12:00:02	492	72.6
2005-01-21 13:00:02	493	72.5
2005-01-21 14:00:02	494	72.8
2005-01-21 15:00:02	495	72.3
2005-01-21 16:00:02	496	71.6
2005-01-21 17:00:02	497	72
2005-01-21 18:00:02	498	71.8
2005-01-21 19:00:02	499	72.1
2005-01-21 20:00:02	500	72.1
2005-01-21 21:00:02	501	72.2
2005-01-21 22:00:03	502	70.8
2005-01-21 23:00:03	503	70.6
2005-01-22 00:00:03	504	69.8
2005-01-22 01:00:03	505	69.2
2005-01-22 02:00:03	506	70.3
2005-01-22 03:00:03	507	71.4
2005-01-22 04:00:03	508	71.3
2005-01-22 05:00:03	509	71.8
2005-01-22 06:00:03	510	72.2
2005-01-22 07:00:03	511	72.4
2005-01-22 08:00:03	512	72.1
2005-01-22 09:00:03	513	71.9
2005-01-22 10:00:03	514	77.2
2005-01-22 11:00:03	515	72.1
2005-01-22 12:00:03	516	72.1
2005-01-22 13:00:03	517	72.5
2005-01-22 14:00:03	518	72.3
2005-01-22 15:00:03	519	72.2
2005-01-22 16:00:03	520	71.9
2005-01-22 17:00:03	521	71.9
2005-01-22 18:00:03	522	71.8
2005-01-22 19:00:03	523	71.2
2005-01-22 20:00:03	524	71.1
2005-01-22 21:00:03	525	71.7
2005-01-22 22:00:03	526	72.2
2005-01-22 23:00:03	527	71.5
2005-01-23 00:00:03	528	70.2
2005-01-23 01:00:03	529	70.2
2005-01-23 02:00:03	530	70.9
2005-01-23 03:00:03	531	70.7
2005-01-23 04:00:03	532	70.9
2005-01-23 05:00:03	533	70.9
2005-01-23 06:00:03	534	71.5
2005-01-23 07:00:03	535	70.7
2005-01-23 08:00:03	536	70.7
2005-01-23 09:00:03	537	70.3
2005-01-23 10:00:03	538	72.9
2005-01-23 11:00:03	539	70.7
2005-01-23 12:00:03	540	72
2005-01-23 13:00:03	541	71.8
2005-01-23 14:00:03	542	72.2
2005-01-23 15:00:03	543	71.7
2005-01-23 16:00:03	544	71.7
2005-01-23 17:00:03	545	72.3
2005-01-23 18:00:03	546	71.5
2005-01-23 19:00:03	547	71.6
2005-01-23 20:00:03	548	71
2005-01-23 21:00:03	549	70.7
2005-01-23 22:00:03	550	69.7
2005-01-23 23:00:03	551	68.2
2005-01-24 00:00:03	552	67.7
2005-01-24 01:00:03	553	67.6
2005-01-24 02:00:03	554	69.7
2005-01-24 03:00:03	555	72.9
2005-01-24 04:00:03	556	72.1
2005-01-24 05:00:03	557	71.8
2005-01-24 06:00:03	558	71.2
2005-01-24 07:00:03	559	72.3
2005-01-24 08:00:03	560	73.4
2005-01-24 09:00:03	561	71.8
2005-01-24 10:00:03	562	72.4
2005-01-24 11:00:03	563	72.2
2005-01-24 12:00:03	564	71.7
2005-01-24 13:00:03	565	72.5
2005-01-24 14:00:03	566	72.1
2005-01-24 15:00:03	567	72.1
2005-01-24 16:00:03	568	73.2
2005-01-24 17:00:03	569	72.4
2005-01-24 18:00:03	570	72.8
2005-01-24 19:00:03	571	72
2005-01-24 20:00:03	572	71.4
2005-01-24 21:00:03	573	70.6
2005-01-24 22:00:03	574	69.1
2005-01-24 23:00:03	575	68.3
2005-01-25 00:00:03	576	67.2
2005-01-25 01:00:03	577	67.4
2005-01-25 02:00:03	578	70.4
2005-01-25 03:00:03	579	73.6
2005-01-25 04:00:03	580	73.7
2005-01-25 05:00:03	581	73.1
2005-01-25 06:00:03	582	72.2
2005-01-25 07:00:03	583	72.3
2005-01-25 08:00:03	584	72.3
2005-01-25 09:00:03	585	72.3
2005-01-25 10:00:03	586	73
2005-01-25 11:00:03	587	72.7
2005-01-25 12:00:03	588	73.3
2005-01-25 13:00:03	589	72.8
2005-01-25 14:00:03	590	72.7
2005-01-25 15:00:03	591	72.3
2005-01-25 16:00:03	592	72.1
2005-01-25 17:00:03	593	72.7
2005-01-25 18:00:03	594	72.1
2005-01-25 19:00:03	595	72.3
2005-01-25 20:00:03	596	71.4
2005-01-25 21:00:03	597	71.3
2005-01-25 22:00:03	598	70.3
2005-01-25 23:00:03	599	69.2
2005-01-26 00:00:03	600	68.2
2005-01-26 01:00:03	601	66.8
2005-01-26 02:00:03	602	70.2
2005-01-26 03:00:03	603	73
2005-01-26 04:00:03	604	72.4
2005-01-26 05:00:03	605	72.2
2005-01-26 06:00:03	606	71.7
2005-01-26 07:00:03	607	72
2005-01-26 08:00:03	608	72.6
2005-01-26 09:00:03	609	72.8
2005-01-26 10:00:03	610	72.8
2005-01-26 11:00:03	611	73.4
2005-01-26 12:00:03	612	72.4
2005-01-26 13:00:03	613	72.2
2005-01-26 14:00:03	614	72.3
2005-01-26 15:00:03	615	72.1
2005-01-26 16:00:03	616	72.5
2005-01-26 17:00:03	617	72.1
2005-01-26 18:00:03	618	71.9
2005-01-26 19:00:03	619	72
2005-01-26 20:00:03	620	71.5
2005-01-26 21:00:03	621	71.2
2005-01-26 22:00:03	622	70.2
2005-01-26 23:00:03	623	68.8
2005-01-27 00:00:03	624	68
2005-01-27 01:00:03	625	68.3
2005-01-27 02:00:03	626	69.9
2005-01-27 03:00:03	627	73.2
2005-01-27 04:00:03	628	73
2005-01-27 05:00:03	629	72.3
2005-01-27 06:00:03	630	71.8
2005-01-27 07:00:03	631	71.8
2005-01-27 08:00:03	632	72
2005-01-27 09:00:03	633	72.6
2005-01-27 10:00:03	634	72.7
2005-01-27 11:00:03	635	72.8
2005-01-27 12:00:03	636	72.6
2005-01-27 13:00:03	637	72.7
2005-01-27 14:00:03	638	75.6
2005-01-27 15:00:03	639	72.4
2005-01-27 16:00:03	640	72.2
2005-01-27 17:00:03	641	72.3
2005-01-27 18:00:03	642	72.7
2005-01-27 19:00:03	643	72.6
2005-01-27 20:00:03	644	71.9
2005-01-27 21:00:03	645	71.3
2005-01-27 22:00:03	646	70.3
2005-01-27 23:00:03	647	71.9
2005-01-28 00:00:03	648	72.9
2005-01-28 01:00:03	649	70
2005-01-28 02:00:03	650	70
2005-01-28 03:00:03	651	73.1
2005-01-28 04:00:03	652	72.7
2005-01-28 05:00:03	653	72.5
2005-01-28 06:00:03	654	72.5
2005-01-28 07:00:03	655	72.1
2005-01-28 08:00:03	656	72.3
2005-01-28 09:00:03	657	72.8
2005-01-28 10:00:03	658	73.8
2005-01-28 11:00:03	659	72.7
2005-01-28 12:00:03	660	72.8
2005-01-28 13:00:03	661	73.2
2005-01-28 14:00:03	662	72.7
2005-01-28 15:00:03	663	72.6
2005-01-28 16:00:03	664	72.1
2005-01-28 17:00:03	665	72
2005-01-28 18:00:03	666	72.3
2005-01-28 19:00:03	667	72.8
2005-01-28 20:00:03	668	73.1
2005-01-28 21:00:03	669	71.8
2005-01-28 22:00:03	670	70.7
2005-01-28 23:00:03	671	70.7
2005-01-29 00:00:03	672	71.2
2005-01-29 01:00:03	673	69.7
2005-01-29 02:00:03	674	70
2005-01-29 03:00:03	675	71.1
2005-01-29 04:00:03	676	71.8
2005-01-29 05:00:03	677	71.8
2005-01-29 06:00:03	678	73.1
2005-01-29 07:00:03	679	73.2
2005-01-29 08:00:03	680	73.4
2005-01-29 09:00:03	681	73.3
2005-01-29 10:00:03	682	73.1
2005-01-29 11:00:03	683	73.6
2005-01-29 12:00:03	684	72.6
2005-01-29 13:00:03	685	72.8
2005-01-29 14:00:03	686	72.7
2005-01-29 15:00:03	687	72.6
2005-01-29 16:00:03	688	72.1
2005-01-29 17:00:03	689	72.1
2005-01-29 18:00:03	690	72.6
2005-01-29 19:00:03	691	72.6
2005-01-29 20:00:03	692	72.3
2005-01-29 21:00:03	693	72.5
2005-01-29 22:00:03	694	72.4
2005-01-29 23:00:03	695	71
2005-01-30 00:00:03	696	70.7
2005-01-30 01:00:03	697	70.5
2005-01-30 02:00:03	698	70.3
2005-01-30 03:00:03	699	70.9
2005-01-30 04:00:03	700	71.2
2005-01-30 05:00:03	701	71.1
2005-01-30 06:00:03	702	71.3
2005-01-30 07:00:04	703	71.8
2005-01-30 08:00:04	704	72.2
2005-01-30 09:00:04	705	71.4
2005-01-30 10:00:04	706	71.4
2005-01-30 11:00:04	707	72
2005-01-30 12:00:04	708	73.1
2005-01-30 13:00:04	709	73.2
2005-01-30 14:00:04	710	72.9
2005-01-30 15:00:04	711	72.7
2005-01-30 16:00:04	712	73
2005-01-30 17:00:04	713	73.1
2005-01-30 18:00:04	714	71.9
2005-01-30 19:00:04	715	71.3
2005-01-30 20:00:04	716	71.5
2005-01-30 21:00:04	717	70.9
2005-01-30 22:00:04	718	70.5
2005-01-30 23:00:04	719	68.3
2005-01-31 00:00:04	720	71.6
2005-01-31 01:00:04	721	67.1
2005-01-31 02:00:04	722	70.2
2005-01-31 03:00:04	723	73.2
2005-01-31 04:00:04	724	73
2005-01-31 05:00:04	725	72.8
2005-01-31 06:00:04	726	73.4
2005-01-31 07:00:04	727	72.3
2005-01-31 08:00:04	728	72.5
2005-01-31 09:00:04	729	72.4
2005-01-31 10:00:04	730	72
2005-01-31 11:00:04	731	71.8
2005-01-31 12:00:04	732	72.2
2005-01-31 13:00:04	733	72.7
2005-01-31 14:00:04	734	72.7
2005-01-31 15:00:04	735	73.1
2005-01-31 16:00:04	736	72.2
2005-01-31 17:00:04	737	72.3
2005-01-31 18:00:04	738	72.6
2005-01-31 19:00:04	739	73.2
2005-01-31 20:00:04	740	71.3
2005-01-31 21:00:04	741	70.8
2005-01-31 22:00:04	742	68.9
2005-01-31 23:00:04	743	68.2
2005-02-01 00:00:04	744	67
2005-02-01 01:00:04	745	66.7
2005-02-01 02:00:04	746	69.7
2005-02-01 03:00:04	747	73.4
2005-02-01 04:00:04	748	72.7
2005-02-01 05:00:04	749	71.6
2005-02-01 06:00:04	750	72
2005-02-01 07:00:04	751	72.7
2005-02-01 08:00:04	752	72
2005-02-01 09:00:04	753	76.4
2005-02-01 10:00:04	754
2005-02-01 11:00:04	755
2005-02-01 12:00:04	756
2005-02-01 13:00:04	757	72.3
2005-02-01 14:00:04	758	71.7
2005-02-01 15:00:04	759	72.8
2005-02-01 16:00:04	760	72.3
2005-02-01 17:00:04	761	72.2
2005-02-01 18:00:04	762	72
2005-02-01 19:00:04	763	73
2005-02-01 20:00:04	764	74.8
2005-02-01 21:00:04	765	71.8
2005-02-01 22:00:04	766	71.8
2005-02-01 23:00:04	767	70.9
2005-02-02 00:00:04	768	69.9
2005-02-02 01:00:04	769	69.4
2005-02-02 02:00:04	770	69.4
2005-02-02 03:00:04	771	67.3
2005-02-02 04:00:04	772	67
2005-02-02 05:00:04	773	69.5
2005-02-02 06:00:04	774	73.2
2005-02-02 07:00:04	775	72.3
2005-02-02 08:00:04	776	72.6
2005-02-02 09:00:04	777	71.4
2005-02-02 10:00:04	778	72.5
2005-02-02 11:00:04	779	72.2
2005-02-02 12:00:04	780	72.5
2005-02-02 13:00:04	781	72.2
2005-02-02 14:00:04	782	72.6
2005-02-02 15:00:04	783	72.9
2005-02-02 16:00:04	784	73.3
2005-02-02 17:00:04	785	72.7
2005-02-02 18:00:04	786	72.9
2005-02-02 19:00:04	787	72.5
2005-02-02 20:00:04	788	74
2005-02-02 21:00:04	789	72.6
2005-02-02 22:00:04	790	72.3
2005-02-02 23:00:04	791	71.6
2005-02-03 00:00:04	792	70.7
2005-02-03 01:00:04	793	68.7
2005-02-03 02:00:04	794	68.2
2005-02-03 03:00:04	795	66.5
2005-02-03 04:00:04	796	66.9
2005-02-03 05:00:04	797	69.7
2005-02-03 06:00:04	798	72.7
2005-02-03 07:00:04	799	72.2
2005-02-03 08:00:04	800	72.3
2005-02-03 09:00:04	801	72.3
2005-02-03 10:00:04	802	72.1
2005-02-03 11:00:04	803	73
2005-02-03 12:00:04	804	72.1
2005-02-03 13:00:04	805	72.6
2005-02-03 14:00:04	806	72.2
2005-02-03 15:00:04	807	72.2
2005-02-03 16:00:04	808	72.5
2005-02-03 17:00:04	809	72
2005-02-03 18:00:04	810	72.1
2005-02-03 19:00:04	811	72
2005-02-03 20:00:04	812	72.1
2005-02-03 21:00:04	813	72.7
2005-02-03 22:00:04	814	72.5
2005-02-03 23:00:04	815	72.5
2005-02-04 00:00:04	816	70.8
2005-02-04 01:00:04	817	69.3
2005-02-04 02:00:04	818	68.9
2005-02-04 03:00:04	819	68.4
2005-02-04 04:00:04	820	67.6
2005-02-04 05:00:04	821	70.1
2005-02-04 06:00:04	822	73
2005-02-04 07:00:04	823	72.2
2005-02-04 08:00:04	824	71.6
2005-02-04 09:00:04	825	72
2005-02-04 10:00:04	826	71.6
2005-02-04 11:00:04	827	72.1
2005-02-04 12:00:04	828	72
2005-02-04 13:00:04	829	72.5
2005-02-04 14:00:04	830	71.6
2005-02-04 15:00:04	831	71.5
2005-02-04 16:00:04	832	72
2005-02-04 17:00:04	833	74.5
2005-02-04 18:00:04	834	72.2
2005-02-04 19:00:04	835	73.2
2005-02-04 20:00:04	836	72.3
2005-02-04 21:00:04	837	72.7
2005-02-04 22:00:04	838	72.7
2005-02-04 23:00:04	839	72.9
2005-02-05 00:00:04	840	72.5
2005-02-05 01:00:04	841	72
2005-02-05 02:00:04	842	70.6
2005-02-05 03:00:04	843	70.3
2005-02-05 04:00:04	844	70
2005-02-05 05:00:04	845	70.8
2005-02-05 06:00:04	846	72.2
2005-02-05 07:00:04	847	71.7
2005-02-05 08:00:04	848	71.9
2005-02-05 09:00:04	849	72.8
2005-02-05 10:00:04	850	75.8
2005-02-05 11:00:04	851	72.2
2005-02-05 12:00:04	852	72.2
2005-02-05 13:00:04	853	73.1
2005-02-05 14:00:04	854	74.1
2005-02-05 15:00:04	855	72.2
2005-02-05 16:00:04	856	72.5
2005-02-05 17:00:04	857	72.8
2005-02-05 18:00:04	858	72.3
2005-02-05 19:00:04	859	73.2
2005-02-05 20:00:04	860	74.1
2005-02-05 21:00:04	861	73.2
2005-02-05 22:00:04	862	72.4
2005-02-05 23:00:04	863	71.8
2005-02-06 00:00:04	864	71.3
2005-02-06 01:00:04	865	71.1
2005-02-06 02:00:04	866	71.4
2005-02-06 03:00:04	867	70.6
2005-02-06 04:00:04	868	70.7
2005-02-06 05:00:04	869	70.3
2005-02-06 06:00:04	870	71
2005-02-06 07:00:04	871	72.2
2005-02-06 08:00:04	872	71.4
2005-02-06 09:00:04	873	71.2
2005-02-06 10:00:04	874	71.4
2005-02-06 11:00:04	875	71.9
2005-02-06 12:00:04	876	71.4
2005-02-06 13:00:04	877	71.1
2005-02-06 14:00:04	878	70.8
2005-02-06 15:00:04	879	71.7
2005-02-06 16:00:04	880	72.1
2005-02-06 17:00:04	881	72.3
2005-02-06 18:00:04	882	71.9
2005-02-06 19:00:04	883	71.9
2005-02-06 20:00:04	884	72.4
2005-02-06 21:00:04	885	72
2005-02-06 22:00:04	886	75.7
2005-02-06 23:00:04	887	71.6
2005-02-07 00:00:04	888	70.9
2005-02-07 01:00:04	889	70
2005-02-07 02:00:04	890	68.7
2005-02-07 03:00:04	891	68.2
2005-02-07 04:00:04	892	67.9
2005-02-07 05:00:04	893	70
2005-02-07 06:00:04	894	72.9
2005-02-07 07:00:04	895	72.2
2005-02-07 08:00:04	896	72.2
2005-02-07 09:00:04	897	72
2005-02-07 10:00:04	898	72.4
2005-02-07 11:00:04	899	72.1
2005-02-07 12:00:04	900	73.1
2005-02-07 13:00:04	901	71.6
2005-02-07 14:00:04	902	71.8
2005-02-07 15:00:05	903	71.7
2005-02-07 16:00:05	904	73.3
2005-02-07 17:00:05	905	71.4
2005-02-07 18:00:05	906	71.3
2005-02-07 19:00:05	907	72.2
2005-02-07 20:00:05	908	72.2
2005-02-07 21:00:05	909	72.4
2005-02-07 22:00:05	910	72.9
2005-02-07 23:00:05	911	74.2
2005-02-08 00:00:05	912	71.5
2005-02-08 01:00:05	913	70.3
2005-02-08 02:00:05	914	68.5
2005-02-08 03:00:05	915	69
2005-02-08 04:00:05	916	67
2005-02-08 05:00:05	917	70.3
2005-02-08 06:00:05	918	72.8
2005-02-08 07:00:05	919	72.8
2005-02-08 08:00:05	920	72.6
2005-02-08 09:00:05	921	71.6
2005-02-08 10:00:05	922	71.9
2005-02-08 11:00:05	923	73.3
2005-02-08 12:00:05	924	71.9
2005-02-08 13:00:05	925	72.5
2005-02-08 14:00:05	926	71.8
2005-02-08 15:00:05	927	73.8
2005-02-08 16:00:05	928	72.3
2005-02-08 17:00:05	929	72.4
2005-02-08 18:00:05	930	74.1
2005-02-08 19:00:05	931	71.5
2005-02-08 20:00:05	932	72.5
2005-02-08 21:00:05	933	72.6
2005-02-08 22:00:05	934	72.7
2005-02-08 23:00:05	935	71.8
2005-02-09 00:00:05	936	70.9
2005-02-09 01:00:05	937	70.5
2005-02-09 02:00:05	938	72
2005-02-09 03:00:05	939	67.5
2005-02-09 04:00:05	940	67.6
2005-02-09 05:00:05	941	70.5
2005-02-09 06:00:05	942	73.5
2005-02-09 07:00:05	943	72.9
2005-02-09 08:00:05	944	72.9
2005-02-09 09:00:05	945	72.2
2005-02-09 10:00:05	946	74.5
2005-02-09 11:00:05	947	71.9
2005-02-09 12:00:05	948	72.5
2005-02-09 13:00:05	949	73.5
2005-02-09 14:00:05	950	72
2005-02-09 15:00:05	951	72.4
2005-02-09 16:00:05	952	73
2005-02-09 17:00:05	953	72.3
2005-02-09 18:00:05	954	72.2
2005-02-09 19:00:05	955	72.2
2005-02-09 20:00:05	956	72.1
2005-02-09 21:00:05	957	72.5
2005-02-09 22:00:05	958	72.2
2005-02-09 23:00:05	959	71.9
2005-02-10 00:00:05	960	72.2
2005-02-10 01:00:05	961	69.7
2005-02-10 02:00:05	962	68.6
2005-02-10 03:00:05	963	67.9
2005-02-10 04:00:05	964	67.2
2005-02-10 05:00:05	965	69.6
2005-02-10 06:00:05	966	73.4
2005-02-10 07:00:05	967	72.7
2005-02-10 08:00:05	968	73.6
2005-02-10 09:00:05	969	72.7
2005-02-10 10:00:05	970	72.6
2005-02-10 11:00:05	971	71.9
2005-02-10 12:00:05	972	72.1
2005-02-10 13:00:05	973	71.4
2005-02-10 14:00:05	974	71.2
2005-02-10 15:00:05	975	71.8
2005-02-10 16:00:05	976	70.9
2005-02-10 17:00:05	977	71.6
2005-02-10 18:00:05	978	71
2005-02-10 19:00:05	979	71.1
2005-02-10 20:00:05	980	72.1
2005-02-10 21:00:05	981	72.1
2005-02-10 22:00:05	982	73.1
2005-02-10 23:00:05	983	72.6
2005-02-11 00:00:05	984	71.9
2005-02-11 01:00:05	985	70.8
2005-02-11 02:00:05	986	70
2005-02-11 03:00:05	987	69.3
2005-02-11 04:00:05	988	69.1
2005-02-11 05:00:05	989	71.5
2005-02-11 06:00:05	990	72.6
2005-02-11 07:00:05	991	72.3
2005-02-11 08:00:05	992	71.1
2005-02-11 09:00:05	993	72.3
2005-02-11 10:00:05	994	71.4
2005-02-11 11:00:05	995	73.3
2005-02-11 12:00:05	996	73.8
2005-02-11 13:00:05	997	72.2
2005-02-11 14:00:05	998	70.8
2005-02-11 15:00:05	999	70.9
2005-02-11 16:00:05	1000	71.4
2005-02-11 17:00:05	1001	72.5
2005-02-11 18:00:05	1002	71.9
2005-02-11 19:00:05	1003	71.8
2005-02-11 20:00:05	1004	71.3
2005-02-11 21:00:05	1005	71.9
2005-02-11 22:00:05	1006	72.6
2005-02-11 23:00:05	1007	71.8
2005-02-12 00:00:05	1008	71
2005-02-12 01:00:05	1009	71.5
2005-02-12 02:00:05	1010	70.8
2005-02-12 03:00:05	1011	70.1
2005-02-12 04:00:05	1012	69.6
2005-02-12 05:00:05	1013	70.5
2005-02-12 06:00:05	1014	71.6
2005-02-12 07:00:05	1015	71.9
2005-02-12 08:00:05	1016	72
2005-02-12 09:00:05	1017	72.5
2005-02-12 10:00:05	1018	72
2005-02-12 11:00:05	1019	71.6
2005-02-12 12:00:05	1020	72.2
2005-02-12 13:00:05	1021	71.6
2005-02-12 14:00:05	1022	71.5
2005-02-12 15:00:05	1023	73.7
2005-02-12 16:00:05	1024	72.2
2005-02-12 17:00:05	1025	72.8
2005-02-12 18:00:05	1026	72.3
2005-02-12 19:00:05	1027	72.3
2005-02-12 20:00:05	1028	71.7
2005-02-12 21:00:05	1029	71.7
2005-02-12 22:00:05	1030	72
2005-02-12 23:00:05	1031	71.3
2005-02-13 00:00:05	1032	71.4
2005-02-13 01:00:05	1033	70.4
2005-02-13 02:00:05	1034	71
2005-02-13 03:00:05	1035	71.4
2005-02-13 04:00:05	1036	70.4
2005-02-13 05:00:05	1037	70.2
2005-02-13 06:00:05	1038	70.2
2005-02-13 07:00:05	1039	70.6
2005-02-13 08:00:05	1040	71
2005-02-13 09:00:05	1041	71
2005-02-13 10:00:05	1042	71.3
2005-02-13 11:00:05	1043	71.3
2005-02-13 12:00:05	1044	71
2005-02-13 13:00:05	1045	71.2
2005-02-13 14:00:05	1046	71.3
2005-02-13 15:00:05	1047	72
2005-02-13 16:00:05	1048	72.2
2005-02-13 17:00:05	1049	72
2005-02-13 18:00:05	1050	72.1
2005-02-13 19:00:05	1051	71.7
2005-02-13 20:00:05	1052	72.4
2005-02-13 21:00:05	1053	72.4
2005-02-13 22:00:05	1054	71.4
2005-02-13 23:00:05	1055	73.9
2005-02-14 00:00:05	1056	69.9
2005-02-14 01:00:05	1057	69
2005-02-14 02:00:05	1058	68.5
2005-02-14 03:00:05	1059	67.9
2005-02-14 04:00:05	1060	66.8
2005-02-14 05:00:05	1061	70
2005-02-14 06:00:05	1062	72.6
2005-02-14 07:00:05	1063	72.6
2005-02-14 08:00:05	1064	72.2
2005-02-14 09:00:05	1065	72.5
2005-02-14 10:00:05	1066	74.3
2005-02-14 11:00:05	1067	72.3
2005-02-14 12:00:05	1068	71.4
2005-02-14 13:00:05	1069	73.2
2005-02-14 14:00:05	1070	72.5
2005-02-14 15:00:05	1071	71.8
2005-02-14 16:00:05	1072	71.5
2005-02-14 17:00:05	1073	71.4
2005-02-14 18:00:05	1074	70.9
2005-02-14 19:00:05	1075	70.8
2005-02-14 20:00:05	1076	71.2
2005-02-14 21:00:05	1077	71.7
2005-02-14 22:00:05	1078	72.1
2005-02-14 23:00:05	1079	71.3
2005-02-15 00:00:05	1080	70.9
2005-02-15 01:00:05	1081	70.7
2005-02-15 02:00:05	1082	70
2005-02-15 03:00:05	1083	69.4
2005-02-15 04:00:05	1084	67.9
2005-02-15 05:00:05	1085	69
2005-02-15 06:00:05	1086	71.8
2005-02-15 07:00:05	1087	71.7
2005-02-15 08:00:05	1088	72.1
2005-02-15 09:00:05	1089	72
2005-02-15 10:00:05	1090	71.7
2005-02-15 11:00:05	1091	72.1
2005-02-15 12:00:05	1092	71.8
2005-02-15 13:00:05	1093	72.6
2005-02-15 14:00:05	1094	72.1
2005-02-15 15:00:05	1095	72.2
2005-02-15 16:00:05	1096	72.4
2005-02-15 17:00:05	1097	71.8
2005-02-15 18:00:05	1098	71.5
2005-02-15 19:00:05	1099	71.6
2005-02-15 20:00:05	1100	72
2005-02-15 21:00:05	1101	70.9
2005-02-15 22:00:06	1102	71.8
2005-02-15 23:00:06	1103	71.3
2005-02-16 00:00:06	1104	70.4
2005-02-16 01:00:06	1105	69.4
2005-02-16 02:00:06	1106	67.9
2005-02-16 03:00:06	1107	70.1
2005-02-16 04:00:06	1108	68.3
2005-02-16 05:00:06	1109	69.8
2005-02-16 06:00:06	1110	73.1
2005-02-16 07:00:06	1111	73.2
2005-02-16 08:00:06	1112	72.4
2005-02-16 09:00:06	1113	72.3
2005-02-16 10:00:06	1114	71.9
2005-02-16 11:00:06	1115	73
2005-02-16 12:00:06	1116	74.4
2005-02-16 13:00:06	1117	71.5
2005-02-16 14:00:06	1118	71.9
2005-02-16 15:00:06	1119	72.3
2005-02-16 16:00:06	1120	72.1
2005-02-16 17:00:06	1121	73
2005-02-16 18:00:06	1122	72.2
2005-02-16 19:00:06	1123	72.1
2005-02-16 20:00:06	1124	72.3
2005-02-16 21:00:06	1125	72
2005-02-16 22:00:06	1126	71.8
2005-02-16 23:00:06	1127	71.5
2005-02-17 00:00:06	1128	70.7
2005-02-17 01:00:06	1129	69.7
2005-02-17 02:00:06	1130	69.3
2005-02-17 03:00:06	1131	67.9
2005-02-17 04:00:06	1132	67.5
2005-02-17 05:00:06	1133	69.9
2005-02-17 06:00:06	1134	72.9
2005-02-17 07:00:06	1135	73
2005-02-17 08:00:06	1136	72.5
2005-02-17 09:00:06	1137	71.6
2005-02-17 10:00:06	1138	72
2005-02-17 11:00:06	1139	72
2005-02-17 12:00:06	1140	71.8
2005-02-17 13:00:06	1141	71.8
2005-02-17 14:00:06	1142	72.1
2005-02-17 15:00:06	1143	74.9
2005-02-17 16:00:06	1144	72.9
2005-02-17 17:00:06	1145	74.7
2005-02-17 18:00:06	1146	72.7
2005-02-17 19:00:06	1147	72.3
2005-02-17 20:00:06	1148	71.5
2005-02-17 21:00:06	1149	72.8
2005-02-17 22:00:06	1150	73.5
2005-02-17 23:00:06	1151	71.9
2005-02-18 00:00:06	1152	70.7
2005-02-18 01:00:06	1153	70.2
2005-02-18 02:00:06	1154	69
2005-02-18 03:00:06	1155	68.1
2005-02-18 04:00:06	1156	67.8
2005-02-18 05:00:06	1157	70.1
2005-02-18 06:00:06	1158	73.1
2005-02-18 07:00:06	1159	72.2
2005-02-18 08:00:06	1160	72.5
2005-02-18 09:00:06	1161	73.2
2005-02-18 10:00:06	1162	72.3
2005-02-18 11:00:06	1163	72.2
2005-02-18 12:00:06	1164	72.5
2005-02-18 13:00:06	1165	71.8
2005-02-18 14:00:06	1166	73.2
2005-02-18 15:00:06	1167	72.3
2005-02-18 16:00:06	1168	73.6
2005-02-18 17:00:06	1169	72.2
2005-02-18 18:00:06	1170	71.6
2005-02-18 19:00:06	1171	71.5
2005-02-18 20:00:06	1172	72.1
2005-02-18 21:00:06	1173	71.8
2005-02-18 22:00:06	1174	72.8
2005-02-18 23:00:06	1175	71.4
2005-02-19 00:00:06	1176	72.2
2005-02-19 01:00:06	1177	71.1
2005-02-19 02:00:06	1178	71.3
2005-02-19 03:00:06	1179	70.5
2005-02-19 04:00:06	1180	70.2
2005-02-19 05:00:06	1181	70.3
2005-02-19 06:00:06	1182	71.3
2005-02-19 07:00:06	1183	71.6
2005-02-19 08:00:06	1184	71.8
2005-02-19 09:00:06	1185	72.1
2005-02-19 10:00:06	1186	71.9
2005-02-19 11:00:06	1187	71.5
2005-02-19 12:00:06	1188	71.6
2005-02-19 13:00:06	1189	71.2
2005-02-19 14:00:06	1190	70.8
2005-02-19 15:00:06	1191	71.9
2005-02-19 16:00:06	1192	71.3
2005-02-19 17:00:06	1193	72.4
2005-02-19 18:00:06	1194	72.1
2005-02-19 19:00:06	1195	72.1
2005-02-19 20:00:06	1196	72.6
2005-02-19 21:00:06	1197	71.6
2005-02-19 22:00:06	1198	71.9
2005-02-19 23:00:06	1199	71.5
2005-02-20 00:00:06	1200	71.9
2005-02-20 01:00:06	1201	71.3
2005-02-20 02:00:06	1202	71.2
2005-02-20 03:00:06	1203	71.4
2005-02-20 04:00:06	1204	70.1
2005-02-20 05:00:06	1205	70.8
2005-02-20 06:00:06	1206	70.5
2005-02-20 07:00:06	1207	71.8
2005-02-20 08:00:06	1208	71.7
2005-02-20 09:00:06	1209	71
2005-02-20 10:00:06	1210	71.1
2005-02-20 11:00:06	1211	70.3
2005-02-20 12:00:06	1212	71
2005-02-20 13:00:06	1213	71.4
2005-02-20 14:00:06	1214	71.2
2005-02-20 15:00:06	1215	71.6
2005-02-20 16:00:06	1216	71.9
2005-02-20 17:00:06	1217	71.9
2005-02-20 18:00:06	1218	71.3
2005-02-20 19:00:06	1219	71.5
2005-02-20 20:00:06	1220	72.2
2005-02-20 21:00:06	1221	72.2
2005-02-20 22:00:06	1222	74.2
2005-02-20 23:00:06	1223	71.7
2005-02-21 00:00:06	1224	71.6
2005-02-21 01:00:06	1225	70.4
2005-02-21 02:00:06	1226	69.2
2005-02-21 03:00:06	1227	68.7
2005-02-21 04:00:06	1228	67
2005-02-21 05:00:06	1229	69.8
2005-02-21 06:00:06	1230	73.1
2005-02-21 07:00:06	1231	73
2005-02-21 08:00:06	1232	72.6
2005-02-21 09:00:06	1233	72.7
2005-02-21 10:00:06	1234	71.9
2005-02-21 11:00:06	1235	72.2
2005-02-21 12:00:06	1236	72.2
2005-02-21 13:00:06	1237	72.4
2005-02-21 14:00:06	1238	72.2
2005-02-21 15:00:06	1239	72.1
2005-02-21 16:00:06	1240	74.1
2005-02-21 17:00:06	1241	72.2
2005-02-21 18:00:06	1242	71.8
2005-02-21 19:00:06	1243	72
2005-02-21 20:00:06	1244	72.1
2005-02-21 21:00:06	1245	73
2005-02-21 22:00:06	1246	72
2005-02-21 23:00:06	1247	71.8
2005-02-22 00:00:06	1248	71.4
2005-02-22 01:00:06	1249	69.9
2005-02-22 02:00:06	1250	68.5
2005-02-22 03:00:06	1251	67.3
2005-02-22 04:00:06	1252	68.1
2005-02-22 05:00:06	1253	69.4
2005-02-22 06:00:06	1254	72.4
2005-02-22 07:00:06	1255	72.3
2005-02-22 08:00:06	1256	72.8
2005-02-22 09:00:06	1257	72
2005-02-22 10:00:06	1258	72.1
2005-02-22 11:00:06	1259	72.1
2005-02-22 12:00:06	1260	73.1
2005-02-22 13:00:06	1261	72.6
2005-02-22 14:00:06	1262	71.8
2005-02-22 15:00:06	1263	72.4
2005-02-22 16:00:06	1264	72.2
2005-02-22 17:00:06	1265	72.5
2005-02-22 18:00:06	1266	71.3
2005-02-22 19:00:06	1267	72.1
2005-02-22 20:00:06	1268	71.6
2005-02-22 21:00:06	1269	72.1
2005-02-22 22:00:06	1270	72.3
2005-02-22 23:00:06	1271	71.9
2005-02-23 00:00:06	1272	69.9
2005-02-23 01:00:06	1273	69.8
2005-02-23 02:00:06	1274	68.2
2005-02-23 03:00:06	1275	66.5
2005-02-23 04:00:06	1276	66.8
2005-02-23 05:00:06	1277	69.6
2005-02-23 06:00:06	1278	72.1
2005-02-23 07:00:06	1279	72.9
2005-02-23 08:00:06	1280	72.5
2005-02-23 09:00:06	1281	72.5
2005-02-23 10:00:06	1282	72.1
2005-02-23 11:00:06	1283	73
2005-02-23 12:00:06	1284	72.3
2005-02-23 13:00:06	1285	72.3
2005-02-23 14:00:06	1286	72.7
2005-02-23 15:00:06	1287	72.7
2005-02-23 16:00:06	1288	71.8
2005-02-23 17:00:06	1289	72.1
2005-02-23 18:00:06	1290	72.3
2005-02-23 19:00:06	1291	72.8
2005-02-23 20:00:06	1292	72.5
2005-02-23 21:00:06	1293	74.8
2005-02-23 22:00:06	1294	71.9
2005-02-23 23:00:06	1295	71.6
2005-02-24 00:00:06	1296	70.7
2005-02-24 01:00:06	1297	70.2
2005-02-24 02:00:06	1298	69
2005-02-24 03:00:06	1299	68.3
2005-02-24 04:00:06	1300	67.6
2005-02-24 05:00:06	1301	69.8
2005-02-24 06:00:06	1302	72.2
2005-02-24 07:00:05	1303	73
2005-02-24 08:00:05	1304	72.7
2005-02-24 09:00:05	1305	72.1
2005-02-24 10:00:05	1306	72
2005-02-24 11:00:05	1307	72.5
2005-02-24 12:00:05	1308	73
2005-02-24 13:00:05	1309	73.1
2005-02-24 14:00:05	1310	72.3
2005-02-24 15:00:05	1311	72.5
2005-02-24 16:00:05	1312	72.4
2005-02-24 17:00:05	1313	72.2
2005-02-24 18:00:05	1314	71.4
2005-02-24 19:00:05	1315	71.7
2005-02-24 20:00:05	1316	74.9
2005-02-24 21:00:05	1317	73.9
2005-02-24 22:00:05	1318	71.9
2005-02-24 23:00:05	1319	71.9
2005-02-25 00:00:05	1320	71.3
2005-02-25 01:00:05	1321	69.8
2005-02-25 02:00:05	1322	69.6
2005-02-25 03:00:05	1323	69
2005-02-25 04:00:05	1324	67.3
2005-02-25 05:00:05	1325	69.7
2005-02-25 06:00:05	1326	72.9
2005-02-25 07:00:05	1327	72.5
2005-02-25 08:00:05	1328	72.8
2005-02-25 09:00:05	1329	72.2
2005-02-25 10:00:05	1330	72
2005-02-25 11:00:05	1331	72.7
2005-02-25 12:00:05	1332	72
2005-02-25 13:00:05	1333	72.1
2005-02-25 14:00:05	1334	72.2
2005-02-25 15:00:05	1335	72.4
2005-02-25 16:00:05	1336	72
2005-02-25 17:00:05	1337	72.7
2005-02-25 18:00:05	1338	71.7
2005-02-25 19:00:05	1339	72.1
2005-02-25 20:00:05	1340	71.2
2005-02-25 21:00:05	1341	71.5
2005-02-25 22:00:05	1342	72.3
2005-02-25 23:00:05	1343	71.9
2005-02-26 00:00:05	1344	72
2005-02-26 01:00:05	1345	71.1
2005-02-26 02:00:05	1346	70
2005-02-26 03:00:05	1347	71
2005-02-26 04:00:05	1348	69.6
2005-02-26 05:00:05	1349	70.1
2005-02-26 06:00:05	1350	70.5
2005-02-26 07:00:05	1351	71.5
2005-02-26 08:00:05	1352	72.4
2005-02-26 09:00:05	1353	72.7
2005-02-26 10:00:05	1354	72.1
2005-02-26 11:00:05	1355	71.4
2005-02-26 12:00:05	1356	73.4
2005-02-26 13:00:05	1357	71.9
2005-02-26 14:00:05	1358	72.1
2005-02-26 15:00:05	1359	72.1
2005-02-26 16:00:05	1360	72.4
2005-02-26 17:00:05	1361	72
2005-02-26 18:00:05	1362	71.5
2005-02-26 19:00:05	1363	71.7
2005-02-26 20:00:05	1364	72
2005-02-26 21:00:05	1365	71.5
2005-02-26 22:00:05	1366	71.4
2005-02-26 23:00:05	1367	73
2005-02-27 00:00:05	1368	71
2005-02-27 01:00:05	1369	70.8
2005-02-27 02:00:05	1370	71.3
2005-02-27 03:00:05	1371	70.2
2005-02-27 04:00:05	1372	69.8
2005-02-27 05:00:05	1373	70.6
2005-02-27 06:00:05	1374	71.2
2005-02-27 07:00:05	1375	70.8
2005-02-27 08:00:05	1376	72.3
2005-02-27 09:00:05	1377	71.5
2005-02-27 10:00:05	1378	71.3
2005-02-27 11:00:05	1379	70.9
2005-02-27 12:00:05	1380	71.4
2005-02-27 13:00:05	1381	70.7
2005-02-27 14:00:05	1382	73.5
2005-02-27 15:00:05	1383	71.6
2005-02-27 16:00:05	1384	71.9
2005-02-27 17:00:05	1385	71.9
2005-02-27 18:00:05	1386	71.6
2005-02-27 19:00:05	1387	71.9
2005-02-27 20:00:05	1388	71.9
2005-02-27 21:00:05	1389	71.8
2005-02-27 22:00:05	1390	71.8
2005-02-27 23:00:05	1391	70.6
2005-02-28 00:00:05	1392	70.1
2005-02-28 01:00:05	1393	69.4
2005-02-28 02:00:05	1394	68.2
2005-02-28 03:00:05	1395	67
2005-02-28 04:00:05	1396	67.2
2005-02-28 05:00:05	1397	69.9
2005-02-28 06:00:05	1398	73.5
2005-02-28 07:00:05	1399	72.6
2005-02-28 08:00:05	1400	72.1
2005-02-28 09:00:05	1401	71.8
2005-02-28 10:00:05	1402	71.7
2005-02-28 11:00:05	1403	71.7
2005-02-28 12:00:05	1404	73
2005-02-28 13:00:05	1405	71.8
2005-02-28 14:00:05	1406	72
2005-02-28 15:00:05	1407	71.5
2005-02-28 16:00:05	1408	71.6
2005-02-28 17:00:05	1409	71.9
2005-02-28 18:00:05	1410	71.7
2005-02-28 19:00:05	1411	71.9
2005-02-28 20:00:05	1412	72.1
2005-02-28 21:00:05	1413	73.4
2005-02-28 22:00:05	1414	72
2005-02-28 23:00:05	1415	71.5
2005-03-01 00:00:05	1416	70.2
2005-03-01 01:00:05	1417	69.1
2005-03-01 02:00:05	1418	68
2005-03-01 03:00:05	1419	66.3
2005-03-01 04:00:05	1420	66.5
2005-03-01 05:00:05	1421	69.6
2005-03-01 06:00:05	1422	72.9
2005-03-01 07:00:05	1423	73.3
2005-03-01 08:00:05	1424	72.7
2005-03-01 09:00:05	1425	71.7
2005-03-01 10:00:05	1426	71.3
2005-03-01 11:00:05	1427	74.1
2005-03-01 12:00:05	1428	72.2
2005-03-01 13:00:05	1429	72.6
2005-03-01 14:00:05	1430	72
2005-03-01 15:00:05	1431	72.1
2005-03-01 16:00:05	1432	71.8
2005-03-01 17:00:05	1433	71.7
2005-03-01 18:00:05	1434	71.5
2005-03-01 19:00:05	1435	73.9
2005-03-01 20:00:05	1436	71.7
2005-03-01 21:00:05	1437	72.4
2005-03-01 22:00:05	1438	72.6
2005-03-01 23:00:05	1439	71.6
2005-03-02 00:00:05	1440	70.7
2005-03-02 01:00:05	1441	69.6
2005-03-02 02:00:05	1442	68.6
2005-03-02 03:00:05	1443	67.1
2005-03-02 04:00:05	1444	65.1
2005-03-02 05:00:05	1445	69.4
2005-03-02 06:00:05	1446	72.2
2005-03-02 07:00:05	1447	70.5
2005-03-02 08:00:05	1448	71.2
2005-03-02 09:00:05	1449	72.2
2005-03-02 10:00:05	1450	72.1
2005-03-02 11:00:05	1451	72.1
2005-03-02 12:00:05	1452	72.2
2005-03-02 13:00:05	1453	73.1
2005-03-02 14:00:05	1454	72
2005-03-02 15:00:05	1455	72.1
2005-03-02 16:00:05	1456	72.7
2005-03-02 17:00:05	1457	72.3
2005-03-02 18:00:05	1458	71.8
2005-03-02 19:00:05	1459	72.2
2005-03-02 20:00:05	1460	72.7
2005-03-02 21:00:05	1461	73
2005-03-02 22:00:05	1462	72.6
2005-03-02 23:00:05	1463	72.3
2005-03-03 00:00:05	1464	71
2005-03-03 01:00:05	1465	70.3
2005-03-03 02:00:05	1466	68.7
2005-03-03 03:00:05	1467	67.9
2005-03-03 04:00:05	1468	68
2005-03-03 05:00:05	1469	70.5
2005-03-03 06:00:05	1470	73.5
2005-03-03 07:00:05	1471	72.9
2005-03-03 08:00:05	1472	72.3
2005-03-03 09:00:05	1473	72.4
2005-03-03 10:00:05	1474	72
2005-03-03 11:00:05	1475	72.1
2005-03-03 12:00:05	1476	73.3
2005-03-03 13:00:05	1477	72.3
2005-03-03 14:00:05	1478	72.6
2005-03-03 15:00:05	1479	73.1
2005-03-03 16:00:05	1480	72.4
2005-03-03 17:00:05	1481	74.1
2005-03-03 18:00:05	1482	72.3
2005-03-03 19:00:05	1483	72.3
2005-03-03 20:00:05	1484	72.8
2005-03-03 21:00:05	1485	73
2005-03-03 22:00:05	1486	72.8
2005-03-03 23:00:05	1487	72.9
2005-03-04 00:00:05	1488	73.5
2005-03-04 01:00:05	1489	71.5
2005-03-04 02:00:05	1490	71.2
2005-03-04 03:00:05	1491	70.9
2005-03-04 04:00:05	1492	71
2005-03-04 05:00:05	1493	72
2005-03-04 06:00:05	1494	72.8
2005-03-04 07:00:05	1495	73.3
2005-03-04 08:00:05	1496	72.7
2005-03-04 09:00:05	1497	71.8
2005-03-04 10:00:05	1498	72
2005-03-04 11:00:05	1499	72.8
2005-03-04 12:00:05	1500	72.2
2005-03-04 13:00:05	1501	72.1
2005-03-04 14:00:05	1502	72.3
2005-03-04 15:00:08	1503	72.1
2005-03-04 16:00:08	1504	72.2
2005-03-04 17:00:08	1505	72.2
2005-03-04 18:00:08	1506	72.6
2005-03-04 19:00:08	1507	72.4
2005-03-04 20:00:08	1508	72.1
2005-03-04 21:00:08	1509	72.1
2005-03-04 22:00:08	1510	72.6
2005-03-04 23:00:08	1511	71.8
2005-03-05 00:00:08	1512	72.1
2005-03-05 01:00:08	1513	71.2
2005-03-05 02:00:08	1514	71.3
2005-03-05 03:00:08	1515	70.3
2005-03-05 04:00:08	1516	69.7
2005-03-05 05:00:08	1517	70.4
2005-03-05 06:00:08	1518	71.3
2005-03-05 07:00:08	1519	72.1
2005-03-05 08:00:08	1520	71.7
2005-03-05 09:00:08	1521	72
2005-03-05 10:00:08	1522	71.9
2005-03-05 11:00:08	1523	71.8
2005-03-05 12:00:08	1524	72.2
2005-03-05 13:00:08	1525	71.1
2005-03-05 14:00:08	1526	71.7
2005-03-05 15:00:08	1527	72.3
2005-03-05 16:00:08	1528	72.1
2005-03-05 17:00:08	1529	72.6
2005-03-05 18:00:08	1530	73.3
2005-03-05 19:00:08	1531	71.8
2005-03-05 20:00:08	1532	71.4
2005-03-05 21:00:08	1533	72.3
2005-03-05 22:00:08	1534	71.5
2005-03-05 23:00:08	1535	73
2005-03-06 00:00:08	1536	70.1
2005-03-06 01:00:08	1537	69.6
2005-03-06 02:00:08	1538	70.1
2005-03-06 03:00:08	1539	70
2005-03-06 04:00:08	1540	71.1
2005-03-06 05:00:08	1541	70.3
2005-03-06 06:00:08	1542	71.1
2005-03-06 07:00:08	1543	70.8
2005-03-06 08:00:08	1544	71
2005-03-06 09:00:08	1545	71
2005-03-06 10:00:08	1546	70.7
2005-03-06 11:00:08	1547	72.3
2005-03-06 12:00:08	1548	71.5
2005-03-06 13:00:08	1549	71
2005-03-06 14:00:08	1550	71.3
2005-03-06 15:00:08	1551	72.1
2005-03-06 16:00:08	1552	73.1
2005-03-06 17:00:08	1553	73.2
2005-03-06 18:00:08	1554	71.6
2005-03-06 19:00:08	1555	72.2
2005-03-06 20:00:08	1556	72.6
2005-03-06 21:00:08	1557	70.8
2005-03-06 22:00:08	1558	71
2005-03-06 23:00:08	1559	71.2
2005-03-07 00:00:08	1560	71.6
2005-03-07 01:00:08	1561	69.5
2005-03-07 02:00:08	1562	68.1
2005-03-07 03:00:08	1563	67
2005-03-07 04:00:08	1564	67.3
2005-03-07 05:00:08	1565	69.6
2005-03-07 06:00:08	1566	72.9
2005-03-07 07:00:08	1567	72.2
2005-03-07 08:00:08	1568	72.6
2005-03-07 09:00:08	1569	72
2005-03-07 10:00:08	1570	75.8
2005-03-07 11:00:08	1571	73.9
2005-03-07 12:00:08	1572	72.8
2005-03-07 13:00:08	1573	73.5
2005-03-07 14:00:08	1574	72.2
2005-03-07 15:00:08	1575	72
2005-03-07 16:00:08	1576	72.8
2005-03-07 17:00:08	1577	72.1
2005-03-07 18:00:08	1578	71.6
2005-03-07 19:00:08	1579	72.7
2005-03-07 20:00:08	1580	72.3
2005-03-07 21:00:08	1581	72.5
2005-03-07 22:00:08	1582	72.4
2005-03-07 23:00:08	1583	71.7
2005-03-08 00:00:08	1584	70.5
2005-03-08 01:00:08	1585	69.2
2005-03-08 02:00:08	1586	68
2005-03-08 03:00:08	1587	67
2005-03-08 04:00:08	1588	66.8
2005-03-08 05:00:08	1589	70.3
2005-03-08 06:00:08	1590	73.1
2005-03-08 07:00:08	1591	72.3
2005-03-08 08:00:08	1592	72.6
2005-03-08 09:00:08	1593	72.5
2005-03-08 10:00:08	1594	72.2
2005-03-08 11:00:08	1595	73.2
2005-03-08 12:00:08	1596	71.7
2005-03-08 13:00:08	1597	72.5
2005-03-08 14:00:08	1598	71.9
2005-03-08 15:00:08	1599	72.3
2005-03-08 16:00:08	1600	72.7
2005-03-08 17:00:08	1601	72.2
2005-03-08 18:00:08	1602	71.9
2005-03-08 19:00:08	1603	72.1
2005-03-08 20:00:08	1604	71.9
2005-03-08 21:00:08	1605	72.7
2005-03-08 22:00:08	1606	72.5
2005-03-08 23:00:08	1607	71.6
2005-03-09 00:00:08	1608	70.7
2005-03-09 01:00:08	1609	69.6
2005-03-09 02:00:08	1610	70.4
2005-03-09 03:00:08	1611	68.4
2005-03-09 04:00:08	1612	68
2005-03-09 05:00:08	1613	70.6
2005-03-09 06:00:08	1614	73.3
2005-03-09 07:00:08	1615	72.5
2005-03-09 08:00:08	1616	72.6
2005-03-09 09:00:08	1617	72.6
2005-03-09 10:00:08	1618	71.9
2005-03-09 11:00:08	1619	72.3
2005-03-09 12:00:08	1620	72
2005-03-09 13:00:08	1621	73.8
2005-03-09 14:00:08	1622	72.8
2005-03-09 15:00:08	1623	72.4
2005-03-09 16:00:08	1624	72.2
2005-03-09 17:00:08	1625	72.5
2005-03-09 18:00:08	1626	71.8
2005-03-09 19:00:08	1627	72.2
2005-03-09 20:00:08	1628	72.3
2005-03-09 21:00:08	1629	73.8
2005-03-09 22:00:08	1630	71.8
2005-03-09 23:00:08	1631	71.5
2005-03-10 00:00:08	1632	71.3
2005-03-10 01:00:08	1633	69.1
2005-03-10 02:00:08	1634	68.1
2005-03-10 03:00:08	1635	66.9
2005-03-10 04:00:08	1636	67.1
2005-03-10 05:00:08	1637	69.7
2005-03-10 06:00:08	1638	72.8
2005-03-10 07:00:08	1639	72.4
2005-03-10 08:00:08	1640	73.5
2005-03-10 09:00:08	1641	71.6
2005-03-10 10:00:08	1642	72.1
2005-03-10 11:00:08	1643	72.8
2005-03-10 12:00:08	1644	72.1
2005-03-10 13:00:08	1645	74
2005-03-10 14:00:08	1646	72.8
2005-03-10 15:00:08	1647	72.1
2005-03-10 16:00:08	1648	72
2005-03-10 17:00:08	1649	72.9
2005-03-10 18:00:08	1650	71.8
2005-03-10 19:00:08	1651	72.4
2005-03-10 20:00:08	1652	72.7
2005-03-10 21:00:08	1653	72.4
2005-03-10 22:00:08	1654	71.9
2005-03-10 23:00:08	1655	71.7
2005-03-11 00:00:08	1656	70.3
2005-03-11 01:00:08	1657	70
2005-03-11 02:00:08	1658	69.3
2005-03-11 03:00:08	1659	68
2005-03-11 04:00:08	1660	68.3
2005-03-11 05:00:08	1661	70.5
2005-03-11 06:00:08	1662	73.1
2005-03-11 07:00:08	1663	73.2
2005-03-11 08:00:08	1664	72.4
2005-03-11 09:00:08	1665	71.8
2005-03-11 10:00:08	1666	71.9
2005-03-11 11:00:08	1667	72.1
2005-03-11 12:00:08	1668	71.8
2005-03-11 13:00:08	1669	73.7
2005-03-11 14:00:08	1670	72.4
2005-03-11 15:00:08	1671	71.6
2005-03-11 16:00:08	1672	72
2005-03-11 17:00:08	1673	71.8
2005-03-11 18:00:08	1674	71.2
2005-03-11 19:00:08	1675	71.7
2005-03-11 20:00:08	1676	71.8
2005-03-11 21:00:08	1677	72.1
2005-03-11 22:00:08	1678	72.2
2005-03-11 23:00:08	1679	71.8
2005-03-12 00:00:08	1680	71.6
2005-03-12 01:00:08	1681	71.3
2005-03-12 02:00:08	1682	70.2
2005-03-12 03:00:08	1683	71.6
2005-03-12 04:00:08	1684	69.9
2005-03-12 05:00:08	1685	70.7
2005-03-12 06:00:08	1686	72.6
2005-03-12 07:00:08	1687	71.9
2005-03-12 08:00:08	1688	72.3
2005-03-12 09:00:08	1689	74.1
2005-03-12 10:00:08	1690	72.7
2005-03-12 11:00:08	1691	71.8
2005-03-12 12:00:08	1692	72.1
2005-03-12 13:00:08	1693	72
2005-03-12 14:00:08	1694	71.7
2005-03-12 15:00:08	1695	72.2
2005-03-12 16:00:08	1696	72.1
2005-03-12 17:00:08	1697	72.1
2005-03-12 18:00:08	1698	71.5
2005-03-12 19:00:08	1699	71.5
2005-03-12 20:00:08	1700	71
2005-03-12 21:00:08	1701	72.4
2005-03-12 22:00:09	1702	71.8
2005-03-12 23:00:09	1703	72.1
2005-03-13 00:00:09	1704	70.6
2005-03-13 01:00:09	1705	71.3
2005-03-13 02:00:09	1706	70.4
2005-03-13 03:00:09	1707	69.9
2005-03-13 04:00:09	1708	69.3
2005-03-13 05:00:09	1709	70.2
2005-03-13 06:00:09	1710	70.3
2005-03-13 07:00:09	1711	70.8
2005-03-13 08:00:09	1712	70.8
2005-03-13 09:00:09	1713	70.8
2005-03-13 10:00:09	1714	70.2
2005-03-13 11:00:09	1715	70.7
2005-03-13 12:00:09	1716	70.8
2005-03-13 13:00:09	1717	72.5
2005-03-13 14:00:09	1718	71.5
2005-03-13 15:00:09	1719	71.9
2005-03-13 16:00:09	1720	72.1
2005-03-13 17:00:09	1721	72.1
2005-03-13 18:00:09	1722	72.7
2005-03-13 19:00:09	1723	71.6
2005-03-13 20:00:09	1724	73.2
2005-03-13 21:00:09	1725	71.5
2005-03-13 22:00:09	1726	71.1
2005-03-13 23:00:09	1727	72.3
2005-03-14 00:00:09	1728	70.2
2005-03-14 01:00:09	1729	70
2005-03-14 02:00:09	1730	69.9
2005-03-14 03:00:09	1731	71
2005-03-14 04:00:09	1732	67.7
2005-03-14 05:00:09	1733	68.7
2005-03-14 06:00:09	1734	70.8
2005-03-14 07:00:09	1735	71.6
2005-03-14 08:00:09	1736	71.2
2005-03-14 09:00:09	1737	71.9
2005-03-14 10:00:09	1738	71.9
2005-03-14 11:00:09	1739	71.6
2005-03-14 12:00:09	1740	72.1
2005-03-14 13:00:09	1741	71.5
2005-03-14 14:00:09	1742	71.5
2005-03-14 15:00:09	1743	71.9
2005-03-14 16:00:09	1744	72.1
2005-03-14 17:00:09	1745	71.9
2005-03-14 18:00:09	1746	74.2
2005-03-14 19:00:09	1747	71.9
2005-03-14 20:00:09	1748	71.7
2005-03-14 21:00:09	1749	71.7
2005-03-14 22:00:09	1750	71.5
2005-03-14 23:00:09	1751	71.3
2005-03-15 00:00:09	1752	70.1
2005-03-15 01:00:09	1753	68.8
2005-03-15 02:00:09	1754	67.3
2005-03-15 03:00:09	1755	66.3
2005-03-15 04:00:09	1756	66.2
2005-03-15 05:00:09	1757	69.2
2005-03-15 06:00:09	1758	72.9
2005-03-15 07:00:09	1759	72.6
2005-03-15 08:00:09	1760	72.5
2005-03-15 09:00:09	1761	72.2
2005-03-15 10:00:09	1762	71.9
2005-03-15 11:00:09	1763	72.3
2005-03-15 12:00:09	1764	72.3
2005-03-15 13:00:09	1765	73.7
2005-03-15 14:00:09	1766	72.9
2005-03-15 15:00:09	1767	72.3
2005-03-15 16:00:09	1768	72
2005-03-15 17:00:09	1769	72.2
2005-03-15 18:00:09	1770	71.9
2005-03-15 19:00:09	1771	72
2005-03-15 20:00:09	1772	74.5
2005-03-15 21:00:09	1773	72.3
2005-03-15 22:00:09	1774	72.1
2005-03-15 23:00:09	1775	72.5
2005-03-16 00:00:09	1776	70.5
2005-03-16 01:00:09	1777	69.2
2005-03-16 02:00:09	1778	69.6
2005-03-16 03:00:09	1779	67.2
2005-03-16 04:00:09	1780	66.5
2005-03-16 05:00:09	1781	69.6
2005-03-16 06:00:09	1782	72.8
2005-03-16 07:00:09	1783	72.3
2005-03-16 08:00:09	1784	71.9
2005-03-16 09:00:09	1785	72.1
2005-03-16 10:00:09	1786	71.8
2005-03-16 11:00:09	1787	71.6
2005-03-16 12:00:09	1788	74.5
2005-03-16 13:00:09	1789	71.8
2005-03-16 14:00:09	1790	72.5
2005-03-16 15:00:09	1791	72.3
2005-03-16 16:00:09	1792	73.8
2005-03-16 17:00:09	1793	72.4
2005-03-16 18:00:09	1794	71.7
2005-03-16 19:00:09	1795	72.2
2005-03-16 20:00:09	1796	72.4
2005-03-16 21:00:09	1797	72.3
2005-03-16 22:00:09	1798	72.5
2005-03-16 23:00:09	1799	71.5
2005-03-17 00:00:09	1800	70.4
2005-03-17 01:00:09	1801	69.6
2005-03-17 02:00:09	1802	73.5
2005-03-17 03:00:09	1803	69.6
2005-03-17 04:00:09	1804	66.6
2005-03-17 05:00:09	1805	71.2
2005-03-17 06:00:09	1806	73
2005-03-17 07:00:09	1807	73.1
2005-03-17 08:00:09	1808	72.4
2005-03-17 09:00:09	1809	71.8
2005-03-17 10:00:09	1810	72.8
2005-03-17 11:00:09	1811	72.5
2005-03-17 12:00:09	1812	71
2005-03-17 13:00:09	1813	73
2005-03-17 14:00:09	1814	73.2
2005-03-17 15:00:09	1815	70.7
2005-03-17 16:00:09	1816	72
2005-03-17 17:00:09	1817	72.5
2005-03-17 18:00:09	1818	72.1
2005-03-17 19:00:09	1819	72.2
2005-03-17 20:00:09	1820	71.7
2005-03-17 21:00:09	1821	72.1
2005-03-17 22:00:09	1822	72.4
2005-03-17 23:00:09	1823	73.8
2005-03-18 00:00:09	1824	70.5
2005-03-18 01:00:09	1825	71.7
2005-03-18 02:00:09	1826	69.7
2005-03-18 03:00:09	1827	67.5
2005-03-18 04:00:09	1828	67.5
2005-03-18 05:00:09	1829	69.2
2005-03-18 06:00:09	1830	73.4
2005-03-18 07:00:09	1831	72.5
2005-03-18 08:00:09	1832	72.2
2005-03-18 09:00:09	1833	73.5
2005-03-18 10:00:09	1834	72.1
2005-03-18 11:00:09	1835	71.8
2005-03-18 12:00:09	1836	72.6
2005-03-18 13:00:09	1837	71.5
2005-03-18 14:00:09	1838	71.9
2005-03-18 15:00:09	1839	71.4
2005-03-18 16:00:09	1840	72
2005-03-18 17:00:09	1841	71.1
2005-03-18 18:00:09	1842	71.6
2005-03-18 19:00:09	1843	72.6
2005-03-18 20:00:09	1844	74.2
2005-03-18 21:00:09	1845	71.8
2005-03-18 22:00:09	1846	72.1
2005-03-18 23:00:09	1847	71.8
2005-03-19 00:00:09	1848	71.2
2005-03-19 01:00:09	1849	71
2005-03-19 02:00:09	1850	71.6
2005-03-19 03:00:09	1851	70.3
2005-03-19 04:00:09	1852	70
2005-03-19 05:00:09	1853	70.3
2005-03-19 06:00:09	1854	71.4
2005-03-19 07:00:09	1855	72
2005-03-19 08:00:09	1856	71.7
2005-03-19 09:00:09	1857	71.9
2005-03-19 10:00:09	1858	72.2
2005-03-19 11:00:09	1859	71.8
2005-03-19 12:00:09	1860	71.5
2005-03-19 13:00:09	1861	71.2
2005-03-19 14:00:09	1862	71.2
2005-03-19 15:00:09	1863	71.4
2005-03-19 16:00:09	1864	72.3
2005-03-19 17:00:09	1865	72.3
2005-03-19 18:00:09	1866	71.4
2005-03-19 19:00:09	1867	71.4
2005-03-19 20:00:09	1868	73.8
2005-03-19 21:00:09	1869	74.1
2005-03-19 22:00:09	1870	71.5
2005-03-19 23:00:09	1871	72.3
2005-03-20 00:00:09	1872	72.6
2005-03-20 01:00:09	1873	70.4
2005-03-20 02:00:09	1874	70.8
2005-03-20 03:00:09	1875	70.8
2005-03-20 04:00:09	1876	70.5
2005-03-20 05:00:09	1877	69.5
2005-03-20 06:00:09	1878	70.5
2005-03-20 07:00:09	1879	70.8
2005-03-20 08:00:09	1880	71.7
2005-03-20 09:00:09	1881	71.3
2005-03-20 10:00:09	1882	70.7
2005-03-20 11:00:09	1883	71.5
2005-03-20 12:00:09	1884	71.5
2005-03-20 13:00:09	1885	72.1
2005-03-20 14:00:09	1886	71.7
2005-03-20 15:00:09	1887	71.6
2005-03-20 16:00:09	1888	71.8
2005-03-20 17:00:09	1889	71.5
2005-03-20 18:00:09	1890	71.4
2005-03-20 19:00:09	1891	71.8
2005-03-20 20:00:09	1892	71.6
2005-03-20 21:00:09	1893	72.3
2005-03-20 22:00:09	1894	71.4
2005-03-20 23:00:09	1895	71
2005-03-21 00:00:09	1896	69.8
2005-03-21 01:00:09	1897	69.4
2005-03-21 02:00:09	1898	71.5
2005-03-21 03:00:09	1899	68.6
2005-03-21 04:00:09	1900	66.7
2005-03-21 05:00:09	1901	69.9
2005-03-21 06:00:10	1902	73.2
2005-03-21 07:00:10	1903	72.8
2005-03-21 08:00:10	1904	72.6
2005-03-21 09:00:10	1905	73.1
2005-03-21 10:00:10	1906	72.6
2005-03-21 11:00:10	1907	72.2
2005-03-21 12:00:10	1908	72.1
2005-03-21 13:00:10	1909	72.4
2005-03-21 14:00:10	1910	73.9
2005-03-21 15:00:10	1911	72.5
2005-03-21 16:00:10	1912	74.3
2005-03-21 17:00:10	1913	73.5
2005-03-21 18:00:10	1914	72.8
2005-03-21 19:00:10	1915	72.9
2005-03-21 20:00:10	1916	72.1
2005-03-21 21:00:10	1917	72
2005-03-21 22:00:10	1918	72
2005-03-21 23:00:10	1919	71.9
2005-03-22 00:00:10	1920	71.4
2005-03-22 01:00:10	1921	68.8
2005-03-22 02:00:10	1922	67.5
2005-03-22 03:00:10	1923	66.2
2005-03-22 04:00:10	1924	66.4
2005-03-22 05:00:10	1925	69.4
2005-03-22 06:00:10	1926	73.1
2005-03-22 07:00:10	1927	72.2
2005-03-22 08:00:10	1928	72.8
2005-03-22 09:00:10	1929	72.1
2005-03-22 10:00:10	1930	72.3
2005-03-22 11:00:10	1931	72.2
2005-03-22 12:00:10	1932	72.6
2005-03-22 13:00:10	1933	73.6
2005-03-22 14:00:10	1934	72.6
2005-03-22 15:00:10	1935	73.2
2005-03-22 16:00:10	1936	72.8
2005-03-22 17:00:10	1937	72.7
2005-03-22 18:00:10	1938	72.3
2005-03-22 19:00:10	1939	73.2
2005-03-22 20:00:10	1940	72.3
2005-03-22 21:00:10	1941	72.6
2005-03-22 22:00:10	1942	73.3
2005-03-22 23:00:10	1943	72.1
2005-03-23 00:00:10	1944	72.4
2005-03-23 01:00:10	1945	69.4
2005-03-23 02:00:10	1946	68.7
2005-03-23 03:00:10	1947	67.3
2005-03-23 04:00:10	1948	66.6
2005-03-23 05:00:10	1949	70.4
2005-03-23 06:00:10	1950	72.8
2005-03-23 07:00:10	1951	72.1
2005-03-23 08:00:10	1952	73
2005-03-23 09:00:10	1953	72
2005-03-23 10:00:10	1954	72
2005-03-23 11:00:10	1955	72.1
2005-03-23 12:00:10	1956	72.6
2005-03-23 13:00:10	1957	73
2005-03-23 14:00:10	1958	72.9
2005-03-23 15:00:10	1959	72.6
2005-03-23 16:00:10	1960	72.7
2005-03-23 17:00:10	1961	72.8
2005-03-23 18:00:10	1962	71.8
2005-03-23 19:00:10	1963	71.4
2005-03-23 20:00:10	1964	72.2
2005-03-23 21:00:10	1965	72.3
2005-03-23 22:00:10	1966	72.4
2005-03-23 23:00:10	1967	72.2
2005-03-24 00:00:10	1968	72.4
2005-03-24 01:00:10	1969	70
2005-03-24 02:00:10	1970	70.1
2005-03-24 03:00:10	1971	70.7
2005-03-24 04:00:10	1972	67.4
2005-03-24 05:00:10	1973	69.8
2005-03-24 06:00:10	1974	72.7
2005-03-24 07:00:10	1975	72.2
2005-03-24 08:00:10	1976	72.2
2005-03-24 09:00:10	1977	71.6
2005-03-24 10:00:10	1978	72.6
2005-03-24 11:00:10	1979	73.7
2005-03-24 12:00:10	1980	72.7
2005-03-24 13:00:10	1981	72.4
2005-03-24 14:00:10	1982	72.4
2005-03-24 15:00:10	1983	71.9
2005-03-24 16:00:10	1984	72.4
2005-03-24 17:00:10	1985	72.7
2005-03-24 18:00:10	1986	72.8
2005-03-24 19:00:10	1987	72.2
2005-03-24 20:00:10	1988	72
2005-03-24 21:00:10	1989	71.9
2005-03-24 22:00:10	1990	72.5
2005-03-24 23:00:10	1991	72.2
2005-03-25 00:00:10	1992	71.3
2005-03-25 01:00:10	1993	70.3
2005-03-25 02:00:10	1994	71.4
2005-03-25 03:00:10	1995	70
2005-03-25 04:00:10	1996	69.1
2005-03-25 05:00:10	1997	70.2
2005-03-25 06:00:10	1998	71.5
[truncated: 6,762 more rows]

## Sheet: EGNATIA2006
Egnatia street
Date & Hour (EET)	A/A	Leq (dB(A)
2006-01-01 01:00:00	1	71.3
2006-01-01 02:00:00	2	72
2006-01-01 03:00:00	3	70.5
2006-01-01 04:00:00	4	70
2006-01-01 05:00:00	5	70.8
2006-01-01 06:00:00	6	72.2
2006-01-01 07:00:00	7	71.1
2006-01-01 08:00:00	8	70.4
2006-01-01 09:00:00	9	70.1
2006-01-01 10:00:00	10	69.3
2006-01-01 11:00:00	11	70.1
2006-01-01 12:00:00	12	69.9
2006-01-01 13:00:00	13	70.4
2006-01-01 14:00:00	14	70.6
2006-01-01 15:00:00	15	71.7
2006-01-01 16:00:00	16	71.8
2006-01-01 17:00:00	17	72.1
2006-01-01 18:00:00	18	71.6
2006-01-01 19:00:00	19	71.9
2006-01-01 20:00:00	20	71.8
2006-01-01 21:00:00	21	71
2006-01-01 22:00:00	22	71.4
2006-01-01 23:00:00	23	70.7
2006-01-02	24	70.3
2006-01-02 01:00:00	25	70.3
2006-01-02 02:00:00	26	69.8
2006-01-02 03:00:00	27	68.6
2006-01-02 04:00:00	28	68.5
2006-01-02 05:00:00	29	71.2
2006-01-02 06:00:00	30	72.2
2006-01-02 07:00:00	31	72.7
2006-01-02 08:00:00	32	72.9
2006-01-02 09:00:00	33	72.4
2006-01-02 10:00:00	34	71.6
2006-01-02 11:00:00	35	71.4
2006-01-02 12:00:00	36	73.4
2006-01-02 13:00:00	37	72
2006-01-02 14:00:00	38	71.8
2006-01-02 15:00:00	39	72.4
2006-01-02 16:00:00	40	71.6
2006-01-02 17:00:00	41	71.7
2006-01-02 18:00:00	42	72
2006-01-02 19:00:00	43	71.7
2006-01-02 20:00:00	44	71.9
2006-01-02 21:00:00	45	71.6
2006-01-02 22:00:00	46	71.7
2006-01-02 23:00:00	47	72
2006-01-03	48	70.5
2006-01-03 01:00:00	49	68.9
2006-01-03 02:00:00	50	69.2
2006-01-03 03:00:00	51	68.3
2006-01-03 04:00:00	52	67.3
2006-01-03 05:00:00	53	69.4
2006-01-03 06:00:00	54	72.7
2006-01-03 07:00:00	55	72.9
2006-01-03 08:00:00	56	74.4
2006-01-03 09:00:00	57	72.6
2006-01-03 10:00:00	58	75
2006-01-03 11:00:00	59	72
2006-01-03 12:00:00	60	72.2
2006-01-03 13:00:00	61	74.2
2006-01-03 14:00:00	62	72.1
2006-01-03 15:00:00	63	72.6
2006-01-03 16:00:00	64	72.7
2006-01-03 17:00:00	65	72.9
2006-01-03 18:00:00	66	71.9
2006-01-03 19:00:00	67	71.8
2006-01-03 20:00:00	68	71.2
2006-01-03 21:00:00	69	71.7
2006-01-03 22:00:00	70	71.6
2006-01-03 23:00:00	71	71.6
2006-01-04	72	70.4
2006-01-04 01:00:00	73	69.2
2006-01-04 02:00:00	74	69.5
2006-01-04 03:00:00	75	69.5
2006-01-04 04:00:00	76	67.8
2006-01-04 05:00:00	77	70.4
2006-01-04 06:00:00	78	72.5
2006-01-04 07:00:00	79	72.9
2006-01-04 08:00:00	80	75.8
2006-01-04 09:00:00	81	74.4
2006-01-04 10:00:00	82	72.6
2006-01-04 11:00:00	83	71.9
2006-01-04 12:00:00	84	71.9
2006-01-04 13:00:00	85	71.8
2006-01-04 14:00:00	86	72.2
2006-01-04 15:00:00	87	71.8
2006-01-04 16:00:00	88	72.6
2006-01-04 17:00:00	89	72.8
2006-01-04 18:00:00	90	72.4
2006-01-04 19:00:00	91	73.2
2006-01-04 20:00:00	92	72.9
2006-01-04 21:00:00	93	72.8
2006-01-04 22:00:00	94	72.3
2006-01-04 23:00:00	95	71.7
2006-01-05	96	71.1
2006-01-05 01:00:00	97	69.9
2006-01-05 02:00:00	98	69.6
2006-01-05 03:00:00	99	68.1
2006-01-05 04:00:00	100	67.5
2006-01-05 05:00:00	101	69.8
2006-01-05 06:00:00	102	72.6
2006-01-05 07:00:01	103	72.4
2006-01-05 08:00:01	104	72.5
2006-01-05 09:00:01	105	73.5
2006-01-05 10:00:01	106	71.8
2006-01-05 11:00:01	107	72.2
2006-01-05 12:00:01	108	72.3
2006-01-05 13:00:01	109	71.6
2006-01-05 14:00:01	110	71.2
2006-01-05 15:00:01	111	72.3
2006-01-05 16:00:01	112	73
2006-01-05 17:00:01	113	72.9
2006-01-05 18:00:01	114	72.4
2006-01-05 19:00:01	115	72.1
2006-01-05 20:00:01	116	72
2006-01-05 21:00:01	117	72.8
2006-01-05 22:00:01	118	74.6
2006-01-05 23:00:01	119	72.2
2006-01-06 00:00:01	120	71.7
2006-01-06 01:00:01	121	70.2
2006-01-06 02:00:01	122	69.4
2006-01-06 03:00:01	123	68.8
2006-01-06 04:00:01	124	68.8
2006-01-06 05:00:01	125	69.2
2006-01-06 06:00:01	126	71.1
2006-01-06 07:00:01	127	71.5
2006-01-06 08:00:01	128	71.6
2006-01-06 09:00:01	129	72
2006-01-06 10:00:01	130	73
2006-01-06 11:00:01	131	72.6
2006-01-06 12:00:01	132	72.3
2006-01-06 13:00:01	133	72.2
2006-01-06 14:00:01	134	72.9
2006-01-06 15:00:01	135	72.2
2006-01-06 16:00:01	136	71.5
2006-01-06 17:00:01	137	71.7
2006-01-06 18:00:01	138	74
2006-01-06 19:00:01	139	71.6
2006-01-06 20:00:01	140	73.4
2006-01-06 21:00:01	141	72
2006-01-06 22:00:01	142	71.6
2006-01-06 23:00:01	143	70.9
2006-01-07 00:00:01	144	71.2
2006-01-07 01:00:01	145	70.9
2006-01-07 02:00:01	146	71.5
2006-01-07 03:00:01	147	70.2
2006-01-07 04:00:01	148	70.5
2006-01-07 05:00:01	149	70.3
2006-01-07 06:00:01	150	71
2006-01-07 07:00:01	151	71.2
2006-01-07 08:00:01	152	71.4
2006-01-07 09:00:01	153	72.3
2006-01-07 10:00:01	154	72.4
2006-01-07 11:00:01	155	72.2
2006-01-07 12:00:01	156	71.7
2006-01-07 13:00:01	157	71.4
2006-01-07 14:00:01	158	71.6
2006-01-07 15:00:01	159	71.4
2006-01-07 16:00:01	160	71.4
2006-01-07 17:00:01	161	71.9
2006-01-07 18:00:01	162	71.8
2006-01-07 19:00:01	163	71.9
2006-01-07 20:00:01	164	72.1
2006-01-07 21:00:01	165	72.4
2006-01-07 22:00:01	166	73.3
2006-01-07 23:00:01	167	72.3
2006-01-08 00:00:01	168	71.1
2006-01-08 01:00:01	169	71.2
2006-01-08 02:00:01	170	70.6
2006-01-08 03:00:01	171	70.5
2006-01-08 04:00:01	172	71.2
2006-01-08 05:00:01	173	70.4
2006-01-08 06:00:01	174	71
2006-01-08 07:00:01	175	71.3
2006-01-08 08:00:01	176	71.1
2006-01-08 09:00:01	177	72.9
2006-01-08 10:00:01	178	71.5
2006-01-08 11:00:01	179	71.4
2006-01-08 12:00:01	180	71.2
2006-01-08 13:00:01	181	71.5
2006-01-08 14:00:01	182	71.6
2006-01-08 15:00:01	183	72.7
2006-01-08 16:00:01	184	73.5
2006-01-08 17:00:01	185	75.2
2006-01-08 18:00:01	186	72.2
2006-01-08 19:00:01	187	72.2
2006-01-08 20:00:01	188	72.4
2006-01-08 21:00:01	189	72.5
2006-01-08 22:00:01	190	71.8
2006-01-08 23:00:01	191	71.4
2006-01-09 00:00:01	192	70.8
2006-01-09 01:00:01	193	70.2
2006-01-09 02:00:01	194	69.3
2006-01-09 03:00:01	195	68.4
2006-01-09 04:00:01	196	67.6
2006-01-09 05:00:01	197	69.7
2006-01-09 06:00:01	198	73.1
2006-01-09 07:00:01	199	72.3
2006-01-09 08:00:01	200	72.7
2006-01-09 09:00:01	201	71.8
2006-01-09 10:00:01	202	72.1
2006-01-09 11:00:01	203	72.1
2006-01-09 12:00:01	204	71.9
2006-01-09 13:00:01	205	71.6
2006-01-09 14:00:01	206	72.5
2006-01-09 15:00:01	207	72.9
2006-01-09 16:00:01	208	72.9
2006-01-09 17:00:01	209	72.4
2006-01-09 18:00:01	210	72.2
2006-01-09 19:00:01	211	72.4
2006-01-09 20:00:01	212	72.4
2006-01-09 21:00:01	213	72.8
2006-01-09 22:00:01	214	71.8
2006-01-09 23:00:01	215	72.2
2006-01-10 00:00:01	216	71.6
2006-01-10 01:00:01	217	72
2006-01-10 02:00:01	218	68.1
2006-01-10 03:00:01	219	67.4
2006-01-10 04:00:01	220	67
2006-01-10 05:00:01	221	69.4
2006-01-10 06:00:01	222	73
2006-01-10 07:00:01	223	72.6
2006-01-10 08:00:01	224	72.5
2006-01-10 09:00:01	225	73.3
2006-01-10 10:00:01	226	71.5
2006-01-10 11:00:01	227	71.9
2006-01-10 12:00:01	228	71.3
2006-01-10 13:00:01	229	72
2006-01-10 14:00:01	230	71.6
2006-01-10 15:00:01	231	71.9
2006-01-10 16:00:01	232	73.6
2006-01-10 17:00:01	233	72.7
2006-01-10 18:00:01	234	72
2006-01-10 19:00:01	235	72.2
2006-01-10 20:00:01	236	72.6
2006-01-10 21:00:01	237	73.1
2006-01-10 22:00:01	238	72.4
2006-01-10 23:00:01	239	71.7
2006-01-11 00:00:01	240	70.9
2006-01-11 01:00:01	241	69.5
2006-01-11 02:00:01	242	69.6
2006-01-11 03:00:01	243	67.6
2006-01-11 04:00:01	244	67.5
2006-01-11 05:00:01	245	69.2
2006-01-11 06:00:01	246	72.6
2006-01-11 07:00:01	247	72.2
2006-01-11 08:00:01	248	72.4
2006-01-11 09:00:01	249	72.1
2006-01-11 10:00:01	250	72.2
2006-01-11 11:00:01	251	72.5
2006-01-11 12:00:01	252	71.7
2006-01-11 13:00:01	253	72.5
2006-01-11 14:00:01	254	72.7
2006-01-11 15:00:01	255	71.8
2006-01-11 16:00:01	256	73.3
2006-01-11 17:00:01	257	72.2
2006-01-11 18:00:01	258	72.6
2006-01-11 19:00:01	259	72.5
2006-01-11 20:00:01	260	73.3
2006-01-11 21:00:01	261	72.4
2006-01-11 22:00:01	262	72.7
2006-01-11 23:00:01	263	71.6
2006-01-12 00:00:01	264	71.1
2006-01-12 01:00:01	265	70.4
2006-01-12 02:00:01	266	68.8
2006-01-12 03:00:01	267	67.4
2006-01-12 04:00:01	268	66.7
2006-01-12 05:00:01	269	69.3
2006-01-12 06:00:01	270	72.4
2006-01-12 07:00:01	271	72.4
2006-01-12 08:00:01	272	72.3
2006-01-12 09:00:01	273	72.1
2006-01-12 10:00:01	274	71.9
2006-01-12 11:00:01	275	71.9
2006-01-12 12:00:01	276	71.8
2006-01-12 13:00:01	277	72.3
2006-01-12 14:00:01	278	72.3
2006-01-12 15:00:01	279	73.8
2006-01-12 16:00:01	280	72.5
2006-01-12 17:00:01	281	72.6
2006-01-12 18:00:01	282	73.2
2006-01-12 19:00:01	283	72.2
2006-01-12 20:00:01	284	71.9
2006-01-12 21:00:01	285	71.5
2006-01-12 22:00:01	286	72.6
2006-01-12 23:00:01	287	71.2
2006-01-13 00:00:01	288	71
2006-01-13 01:00:01	289	70
2006-01-13 02:00:01	290	68.8
2006-01-13 03:00:01	291	68.8
2006-01-13 04:00:01	292	67.1
2006-01-13 05:00:01	293	69.9
2006-01-13 06:00:01	294	72.5
2006-01-13 07:00:01	295	72.8
2006-01-13 08:00:01	296	72
2006-01-13 09:00:01	297	71.9
2006-01-13 10:00:01	298	72
2006-01-13 11:00:01	299	71.8
2006-01-13 12:00:01	300	72.2
2006-01-13 13:00:01	301	73
2006-01-13 14:00:02	302	72.2
2006-01-13 15:00:02	303	72.2
2006-01-13 16:00:02	304	72.5
2006-01-13 17:00:02	305	72.7
2006-01-13 18:00:02	306	72.5
2006-01-13 19:00:02	307	72
2006-01-13 20:00:02	308	72.3
2006-01-13 21:00:02	309	72
2006-01-13 22:00:02	310	72.1
2006-01-13 23:00:02	311	72.4
2006-01-14 00:00:02	312	71.5
2006-01-14 01:00:02	313	71.4
2006-01-14 02:00:02	314	70.5
2006-01-14 03:00:02	315	69.9
2006-01-14 04:00:02	316	69.8
2006-01-14 05:00:02	317	70.6
2006-01-14 06:00:02	318	71.2
2006-01-14 07:00:02	319	72.4
2006-01-14 08:00:02	320	72.1
2006-01-14 09:00:02	321	72.6
2006-01-14 10:00:02	322	72.8
2006-01-14 11:00:02	323	72.5
2006-01-14 12:00:02	324	72
2006-01-14 13:00:02	325	72.2
2006-01-14 14:00:02	326	72.4
2006-01-14 15:00:02	327	72.2
2006-01-14 16:00:02	328	72.9
2006-01-14 17:00:02	329	71.9
2006-01-14 18:00:02	330	72.1
2006-01-14 19:00:02	331	71.4
2006-01-14 20:00:02	332	72.1
2006-01-14 21:00:02	333	72.5
2006-01-14 22:00:02	334	71.5
2006-01-14 23:00:02	335	72
2006-01-15 00:00:02	336	70.8
2006-01-15 01:00:02	337	70.2
2006-01-15 02:00:02	338	70.8
2006-01-15 03:00:02	339	70.8
2006-01-15 04:00:02	340	69.7
2006-01-15 05:00:02	341	70
2006-01-15 06:00:02	342	70.4
2006-01-15 07:00:02	343	70.5
2006-01-15 08:00:02	344	70.9
2006-01-15 09:00:02	345	70.5
2006-01-15 10:00:02	346	70.7
2006-01-15 11:00:02	347	70.9
2006-01-15 12:00:02	348	71
2006-01-15 13:00:02	349	70.8
2006-01-15 14:00:02	350	71.5
2006-01-15 15:00:02	351	71.9
2006-01-15 16:00:02	352	72.1
2006-01-15 17:00:02	353	72
2006-01-15 18:00:02	354	72.4
2006-01-15 19:00:02	355	72.5
2006-01-15 20:00:02	356	72.8
2006-01-15 21:00:02	357	72.4
2006-01-15 22:00:02	358	71.7
2006-01-15 23:00:02	359	70.9
2006-01-16 00:00:02	360	71
2006-01-16 01:00:02	361	70
2006-01-16 02:00:02	362	69.9
2006-01-16 03:00:02	363	68.2
2006-01-16 04:00:02	364	67.2
2006-01-16 05:00:02	365	69.6
2006-01-16 06:00:02	366	72.7
2006-01-16 07:00:02	367	73
2006-01-16 08:00:02	368	72.8
2006-01-16 09:00:02	369	75.8
2006-01-16 10:00:02	370	72.4
2006-01-16 11:00:02	371	76
2006-01-16 12:00:02	372	71.6
2006-01-16 13:00:02	373	72.3
2006-01-16 14:00:02	374	72.4
2006-01-16 15:00:02	375	72.7
2006-01-16 16:00:02	376	72.3
2006-01-16 17:00:02	377	72.2
2006-01-16 18:00:02	378	73
2006-01-16 19:00:02	379	71.8
2006-01-16 20:00:02	380	72
2006-01-16 21:00:02	381	72.1
2006-01-16 22:00:02	382	71.6
2006-01-16 23:00:02	383	71.3
2006-01-17 00:00:02	384	70.2
2006-01-17 01:00:02	385	69.3
2006-01-17 02:00:02	386	67.5
2006-01-17 03:00:02	387	66.5
2006-01-17 04:00:02	388	65.9
2006-01-17 05:00:02	389	69
2006-01-17 06:00:02	390	72.8
2006-01-17 07:00:02	391	72.8
2006-01-17 08:00:02	392	72.2
2006-01-17 09:00:02	393	72.2
2006-01-17 10:00:02	394	70.9
2006-01-17 11:00:02	395	71.5
2006-01-17 12:00:02	396	71.2
2006-01-17 13:00:02	397	71.8
2006-01-17 14:00:02	398	72.4
2006-01-17 15:00:02	399	73.1
2006-01-17 16:00:02	400	72.9
2006-01-17 17:00:02	401	72.1
2006-01-17 18:00:02	402	72.3
2006-01-17 19:00:02	403	72.2
2006-01-17 20:00:02	404	71.9
2006-01-17 21:00:02	405	72
2006-01-17 22:00:02	406	72.5
2006-01-17 23:00:02	407	71.3
2006-01-18 00:00:02	408	70.3
2006-01-18 01:00:02	409	69.8
2006-01-18 02:00:02	410	68.6
2006-01-18 03:00:02	411	67.6
2006-01-18 04:00:02	412	66.9
2006-01-18 05:00:02	413	69.8
2006-01-18 06:00:02	414	72.4
2006-01-18 07:00:02	415	72.8
2006-01-18 08:00:02	416	71.7
2006-01-18 09:00:02	417	71.3
2006-01-18 10:00:02	418	71.3
2006-01-18 11:00:02	419	73.2
2006-01-18 12:00:02	420	71.8
2006-01-18 13:00:02	421	72.6
2006-01-18 14:00:02	422	71.8
2006-01-18 15:00:02	423	71.6
2006-01-18 16:00:02	424	72.5
2006-01-18 17:00:02	425	72.6
2006-01-18 18:00:02	426	72.5
2006-01-18 19:00:02	427	72.3
2006-01-18 20:00:02	428	72.1
2006-01-18 21:00:02	429	72.4
2006-01-18 22:00:02	430	72.2
2006-01-18 23:00:02	431	71.4
2006-01-19 00:00:02	432	70.8
2006-01-19 01:00:02	433	70
2006-01-19 02:00:02	434	69.1
2006-01-19 03:00:02	435	67.5
2006-01-19 04:00:02	436	67.3
2006-01-19 05:00:02	437	69.7
2006-01-19 06:00:02	438	71.7
2006-01-19 07:00:02	439	72
2006-01-19 08:00:02	440	71.5
2006-01-19 09:00:02	441	71.1
2006-01-19 10:00:02	442	73.4
2006-01-19 11:00:02	443	71.9
2006-01-19 12:00:02	444	71.9
2006-01-19 13:00:02	445	72.6
2006-01-19 14:00:02	446	75.5
2006-01-19 15:00:02	447	71.9
2006-01-19 16:00:02	448	72.2
2006-01-19 17:00:02	449	72.3
2006-01-19 18:00:02	450	71.8
2006-01-19 19:00:02	451	71.3
2006-01-19 20:00:02	452	71.4
2006-01-19 21:00:02	453	71.9
2006-01-19 22:00:02	454	72.1
2006-01-19 23:00:02	455	71.7
2006-01-20 00:00:02	456	70.5
2006-01-20 01:00:02	457	70
2006-01-20 02:00:02	458	68.4
2006-01-20 03:00:02	459	67.5
2006-01-20 04:00:02	460	67.1
2006-01-20 05:00:02	461	69.6
2006-01-20 06:00:02	462	72.2
2006-01-20 07:00:02	463	72.6
2006-01-20 08:00:02	464	71.9
2006-01-20 09:00:02	465	71.8
2006-01-20 10:00:02	466	71.6
2006-01-20 11:00:02	467	71.8
2006-01-20 12:00:02	468	71.4
2006-01-20 13:00:02	469	71.9
2006-01-20 14:00:02	470	71.6
2006-01-20 15:00:02	471	71.8
2006-01-20 16:00:02	472	74
2006-01-20 17:00:02	473	72.2
2006-01-20 18:00:02	474	74.2
2006-01-20 19:00:02	475	71.4
2006-01-20 20:00:02	476	71.7
2006-01-20 21:00:02	477	71.6
2006-01-20 22:00:02	478	72
2006-01-20 23:00:02	479	71.6
2006-01-21 00:00:02	480	71.6
2006-01-21 01:00:02	481	70.9
2006-01-21 02:00:02	482	70.5
2006-01-21 03:00:02	483	69.7
2006-01-21 04:00:02	484	69.1
2006-01-21 05:00:02	485	71.4
2006-01-21 06:00:02	486	71.3
2006-01-21 07:00:02	487	72.1
2006-01-21 08:00:02	488	71.6
2006-01-21 09:00:02	489	72.1
2006-01-21 10:00:02	490	71.8
2006-01-21 11:00:02	491	71.2
2006-01-21 12:00:02	492	71.4
2006-01-21 13:00:02	493	71.9
2006-01-21 14:00:02	494	71.4
2006-01-21 15:00:02	495	72.2
2006-01-21 16:00:02	496	72.1
2006-01-21 17:00:02	497	71.9
2006-01-21 18:00:02	498	71.7
2006-01-21 19:00:02	499	71.7
2006-01-21 20:00:02	500	71.7
2006-01-21 21:00:02	501	71.3
2006-01-21 22:00:03	502	71.3
2006-01-21 23:00:03	503	71.4
2006-01-22 00:00:03	504	71.3
2006-01-22 01:00:03	505	70.3
2006-01-22 02:00:03	506	70
2006-01-22 03:00:03	507	70.4
2006-01-22 04:00:03	508	70.5
2006-01-22 05:00:03	509	70.1
2006-01-22 06:00:03	510	70.9
2006-01-22 07:00:03	511	70.7
2006-01-22 08:00:03	512	71
2006-01-22 09:00:03	513	71
2006-01-22 10:00:03	514	70.8
2006-01-22 11:00:03	515	71
2006-01-22 12:00:03	516	71.3
2006-01-22 13:00:03	517	71.5
2006-01-22 14:00:03	518	73
2006-01-22 15:00:03	519	71.4
2006-01-22 16:00:03	520	72.2
2006-01-22 17:00:03	521	71.8
2006-01-22 18:00:03	522	72.1
2006-01-22 19:00:03	523	72.2
2006-01-22 20:00:03	524	74
2006-01-22 21:00:03	525	73.5
2006-01-22 22:00:03	526	71.3
2006-01-22 23:00:03	527	71.1
2006-01-23 00:00:03	528	69.5
2006-01-23 01:00:03	529	70.8
2006-01-23 02:00:03	530	68.1
2006-01-23 03:00:03	531	66.8
2006-01-23 04:00:03	532	66.6
2006-01-23 05:00:03	533	69.7
2006-01-23 06:00:03	534	72.1
2006-01-23 07:00:03	535	72
2006-01-23 08:00:03	536	71.7
2006-01-23 09:00:03	537	71.4
2006-01-23 10:00:03	538	71.3
2006-01-23 11:00:03	539	74.6
2006-01-23 12:00:03	540	71.7
2006-01-23 13:00:03	541	72.3
2006-01-23 14:00:03	542	72.2
2006-01-23 15:00:03	543	71.6
2006-01-23 16:00:03	544	71.8
2006-01-23 17:00:03	545	72.3
2006-01-23 18:00:03	546	72.3
2006-01-23 19:00:03	547	72.3
2006-01-23 20:00:03	548	71.2
2006-01-23 21:00:03	549	72
2006-01-23 22:00:03	550	71.4
2006-01-23 23:00:03	551	72.5
2006-01-24 00:00:03	552	69.7
2006-01-24 01:00:03	553	68.4
2006-01-24 02:00:03	554	66.9
2006-01-24 03:00:03	555	65.5
2006-01-24 04:00:03	556	65.7
2006-01-24 05:00:03	557	68.8
2006-01-24 06:00:03	558	70.3
2006-01-24 07:00:03	559	70.9
2006-01-24 08:00:03	560	69.7
2006-01-24 09:00:03	561	70.9
2006-01-24 10:00:03	562	71.2
2006-01-24 11:00:03	563	70.6
2006-01-24 12:00:03	564	72.4
2006-01-24 13:00:03	565	71.2
2006-01-24 14:00:03	566	71.7
2006-01-24 15:00:03	567	72
2006-01-24 16:00:03	568	71.1
2006-01-24 17:00:03	569	71
2006-01-24 18:00:03	570	70.6
2006-01-24 19:00:03	571	70.5
2006-01-24 20:00:03	572	70.7
2006-01-24 21:00:03	573	70.4
2006-01-24 22:00:03	574	70.3
2006-01-24 23:00:03	575	69.4
2006-01-25 00:00:03	576	68.7
2006-01-25 01:00:03	577	67
2006-01-25 02:00:03	578	65.7
2006-01-25 03:00:03	579	64.8
2006-01-25 04:00:03	580	65.5
2006-01-25 05:00:03	581	70.1
2006-01-25 06:00:03	582	70.6
2006-01-25 07:00:03	583	71.4
2006-01-25 08:00:03	584	71.2
2006-01-25 09:00:03	585	70.9
2006-01-25 10:00:03	586	70.9
2006-01-25 11:00:03	587	70.9
2006-01-25 12:00:03	588	70.8
2006-01-25 13:00:03	589	71.2
2006-01-25 14:00:03	590	71.1
2006-01-25 15:00:03	591	71.5
2006-01-25 16:00:03	592	71.9
2006-01-25 17:00:03	593	71.9
2006-01-25 18:00:03	594	71.5
2006-01-25 19:00:03	595	71.3
2006-01-25 20:00:03	596	71.6
2006-01-25 21:00:03	597	71.8
2006-01-25 22:00:03	598	71.7
2006-01-25 23:00:03	599	74.3
2006-01-26 00:00:03	600	70.2
2006-01-26 01:00:03	601	69
2006-01-26 02:00:03	602	67.3
2006-01-26 03:00:03	603	66.1
2006-01-26 04:00:03	604	65.9
2006-01-26 05:00:03	605	68.9
2006-01-26 06:00:03	606	71
2006-01-26 07:00:03	607	72.4
2006-01-26 08:00:03	608	71.3
2006-01-26 09:00:03	609	71
2006-01-26 10:00:03	610	71.4
2006-01-26 11:00:03	611	71.2
2006-01-26 12:00:03	612	71.2
2006-01-26 13:00:03	613	72.4
2006-01-26 14:00:03	614	71.9
2006-01-26 15:00:03	615	71.4
2006-01-26 16:00:03	616	72.3
2006-01-26 17:00:03	617	72.4
2006-01-26 18:00:03	618	71.6
2006-01-26 19:00:03	619	71.1
2006-01-26 20:00:03	620	71.2
2006-01-26 21:00:03	621	70.9
2006-01-26 22:00:03	622	72.2
2006-01-26 23:00:03	623	71.2
2006-01-27 00:00:03	624	70.9
2006-01-27 01:00:03	625	70.1
2006-01-27 02:00:03	626	69
2006-01-27 03:00:03	627	68.3
2006-01-27 04:00:03	628	68
2006-01-27 05:00:03	629	69.7
2006-01-27 06:00:03	630	71.5
2006-01-27 07:00:03	631	71.7
2006-01-27 08:00:03	632	71.6
2006-01-27 09:00:03	633	71.6
2006-01-27 10:00:03	634	71.8
2006-01-27 11:00:03	635	72.2
2006-01-27 12:00:03	636	71
2006-01-27 13:00:03	637	71.1
2006-01-27 14:00:03	638	70.6
2006-01-27 15:00:03	639	72.6
2006-01-27 16:00:03	640	71.8
2006-01-27 17:00:03	641	72.1
2006-01-27 18:00:03	642	71.9
2006-01-27 19:00:03	643	71.5
2006-01-27 20:00:03	644	71.7
2006-01-27 21:00:03	645	71.6
2006-01-27 22:00:03	646	71.6
2006-01-27 23:00:03	647	71.6
2006-01-28 00:00:03	648	70.5
2006-01-28 01:00:03	649	69.9
2006-01-28 02:00:03	650	69.3
2006-01-28 03:00:03	651	68.7
2006-01-28 04:00:03	652	69.8
2006-01-28 05:00:03	653	69.5
2006-01-28 06:00:03	654	69.9
2006-01-28 07:00:03	655	70.4
2006-01-28 08:00:03	656	70.5
2006-01-28 09:00:03	657	71.3
2006-01-28 10:00:03	658	71
2006-01-28 11:00:03	659	70.5
2006-01-28 12:00:03	660	70.2
2006-01-28 13:00:03	661	71.2
2006-01-28 14:00:03	662	71.6
2006-01-28 15:00:03	663	73.7
2006-01-28 16:00:03	664	71.2
2006-01-28 17:00:03	665	71.4
2006-01-28 18:00:03	666	72.9
2006-01-28 19:00:03	667	71.1
2006-01-28 20:00:03	668	71
2006-01-28 21:00:03	669	71.8
2006-01-28 22:00:03	670	71.4
2006-01-28 23:00:03	671	71.7
2006-01-29 00:00:03	672	71.1
2006-01-29 01:00:03	673	70.7
2006-01-29 02:00:03	674	70.9
2006-01-29 03:00:03	675	69.4
2006-01-29 04:00:03	676	70.8
2006-01-29 05:00:03	677	70.3
2006-01-29 06:00:03	678	70.3
2006-01-29 07:00:03	679	70
2006-01-29 08:00:03	680	70.1
2006-01-29 09:00:03	681	70
2006-01-29 10:00:03	682	69.7
2006-01-29 11:00:03	683	69.9
2006-01-29 12:00:03	684	70.3
2006-01-29 13:00:03	685	70.1
2006-01-29 14:00:03	686	70.7
2006-01-29 15:00:03	687	70.4
2006-01-29 16:00:03	688	72.4
2006-01-29 17:00:03	689	72.4
2006-01-29 18:00:03	690	72.2
2006-01-29 19:00:03	691	71.8
2006-01-29 20:00:03	692	71.9
2006-01-29 21:00:03	693	71.8
2006-01-29 22:00:03	694	71.2
2006-01-29 23:00:03	695	70.5
2006-01-30 00:00:03	696	70.6
2006-01-30 01:00:03	697	69.5
2006-01-30 02:00:03	698	68.3
2006-01-30 03:00:03	699	66.8
2006-01-30 04:00:03	700	66.8
2006-01-30 05:00:03	701	69.2
2006-01-30 06:00:03	702	70.2
2006-01-30 07:00:04	703	71.2
2006-01-30 08:00:04	704	71.5
2006-01-30 09:00:04	705	71.2
2006-01-30 10:00:04	706	71.7
2006-01-30 11:00:04	707	71.2
2006-01-30 12:00:04	708	71
2006-01-30 13:00:04	709	76.1
2006-01-30 14:00:04	710	73.9
2006-01-30 15:00:04	711	72.8
2006-01-30 16:00:04	712	71.3
2006-01-30 17:00:04	713	71.9
2006-01-30 18:00:04	714	71.5
2006-01-30 19:00:04	715	72.4
2006-01-30 20:00:04	716	72.1
2006-01-30 21:00:04	717	72
2006-01-30 22:00:04	718	71.9
2006-01-30 23:00:04	719	71.4
2006-01-31 00:00:04	720	69.6
2006-01-31 01:00:04	721	68.2
2006-01-31 02:00:04	722	66.9
2006-01-31 03:00:04	723	66.2
2006-01-31 04:00:04	724	64.6
2006-01-31 05:00:04	725	67.5
2006-01-31 06:00:04	726	70.6
2006-01-31 07:00:04	727	70.6
2006-01-31 08:00:04	728	70.5
2006-01-31 09:00:04	729	70.3
2006-01-31 10:00:04	730	70.6
2006-01-31 11:00:04	731	72.3
2006-01-31 12:00:04	732	70.8
2006-01-31 13:00:04	733	71.4
2006-01-31 14:00:04	734	71.1
2006-01-31 15:00:04	735	71.5
2006-01-31 16:00:04	736	71.4
2006-01-31 17:00:04	737	71.7
2006-01-31 18:00:04	738	71.1
2006-01-31 19:00:04	739	71.2
2006-01-31 20:00:04	740	71.6
2006-01-31 21:00:04	741	72.6
2006-01-31 22:00:04	742	72.6
2006-01-31 23:00:04	743	70.7
2006-02-01 00:00:04	744	70.5
2006-02-01 01:00:04	745	67.9
2006-02-01 02:00:04	746	65.8
2006-02-01 03:00:04	747	64
2006-02-01 04:00:04	748	63.5
2006-02-01 05:00:04	749	67.6
2006-02-01 06:00:04	750	69.7
2006-02-01 07:00:04	751	70
2006-02-01 08:00:04	752	70.6
2006-02-01 09:00:04	753	75.4
2006-02-01 10:00:04	754	71.1
2006-02-01 11:00:04	755	70.9
2006-02-01 12:00:04	756	71.9
2006-02-01 13:00:04	757	71.6
2006-02-01 14:00:04	758	75.6
2006-02-01 15:00:04	759	71.6
2006-02-01 16:00:04	760	72.4
2006-02-01 17:00:04	761	71.8
2006-02-01 18:00:04	762	75.1
2006-02-01 19:00:04	763	71.3
2006-02-01 20:00:04	764	71.4
2006-02-01 21:00:04	765	71.3
2006-02-01 22:00:04	766	71.4
2006-02-01 23:00:04	767	72
2006-02-02 00:00:04	768	73.1
2006-02-02 01:00:04	769	69.9
2006-02-02 02:00:04	770	67.4
2006-02-02 03:00:04	771	65.7
2006-02-02 04:00:04	772	68.1
2006-02-02 05:00:04	773	67.6
2006-02-02 06:00:04	774	70.1
2006-02-02 07:00:04	775	70.8
2006-02-02 08:00:04	776	71.3
2006-02-02 09:00:04	777	71
2006-02-02 10:00:04	778	71.3
2006-02-02 11:00:04	779	71.7
2006-02-02 12:00:04	780	71.5
2006-02-02 13:00:04	781	71.7
2006-02-02 14:00:04	782	71.4
2006-02-02 15:00:04	783	71.4
2006-02-02 16:00:04	784	71.3
2006-02-02 17:00:04	785	71.5
2006-02-02 18:00:04	786	69.3
2006-02-02 19:00:04	787	70.9
2006-02-02 20:00:04	788	70.7
2006-02-02 21:00:04	789	70.9
2006-02-02 22:00:04	790	71
2006-02-02 23:00:04	791	69.7
2006-02-03 00:00:04	792	68.7
2006-02-03 01:00:04	793	69.9
2006-02-03 02:00:04	794	67.3
2006-02-03 03:00:04	795	67.4
2006-02-03 04:00:04	796	66
2006-02-03 05:00:04	797	69.8
2006-02-03 06:00:04	798	71.1
2006-02-03 07:00:04	799	72.3
2006-02-03 08:00:04	800	72.4
2006-02-03 09:00:04	801	71.5
2006-02-03 10:00:04	802	71.7
2006-02-03 11:00:04	803	71.8
2006-02-03 12:00:04	804	70.8
2006-02-03 13:00:04	805	71.7
2006-02-03 14:00:04	806	70.4
2006-02-03 15:00:04	807	71
2006-02-03 16:00:04	808	71.6
2006-02-03 17:00:04	809	71.6
2006-02-03 18:00:04	810	71.5
2006-02-03 19:00:04	811	71.5
2006-02-03 20:00:04	812	71.8
2006-02-03 21:00:04	813	71.4
2006-02-03 22:00:04	814	71.5
2006-02-03 23:00:04	815	71.3
2006-02-04 00:00:04	816	71.4
2006-02-04 01:00:04	817	71
2006-02-04 02:00:04	818	70.1
2006-02-04 03:00:04	819	68.8
2006-02-04 04:00:04	820	68.8
2006-02-04 05:00:04	821	73.2
2006-02-04 06:00:04	822	70.2
2006-02-04 07:00:04	823	71.2
2006-02-04 08:00:04	824	70.8
2006-02-04 09:00:04	825	71.3
2006-02-04 10:00:04	826	71.1
2006-02-04 11:00:04	827	71.3
2006-02-04 12:00:04	828	71.8
2006-02-04 13:00:04	829	70.8
2006-02-04 14:00:04	830	70.5
2006-02-04 15:00:04	831	72.9
2006-02-04 16:00:04	832	71.4
2006-02-04 17:00:04	833	70.7
2006-02-04 18:00:04	834	71
2006-02-04 19:00:04	835	71.4
2006-02-04 20:00:04	836	70.6
2006-02-04 21:00:04	837	70.6
2006-02-04 22:00:04	838	72.8
2006-02-04 23:00:04	839	69.8
2006-02-05 00:00:04	840	69.8
2006-02-05 01:00:04	841	68.9
2006-02-05 02:00:04	842	69.1
2006-02-05 03:00:04	843	69
2006-02-05 04:00:04	844	71.9
2006-02-05 05:00:04	845	69
2006-02-05 06:00:04	846	69
2006-02-05 07:00:04	847	69.1
2006-02-05 08:00:04	848	69.5
2006-02-05 09:00:04	849	70.1
2006-02-05 10:00:04	850	71.2
2006-02-05 11:00:04	851	70.9
2006-02-05 12:00:04	852	71
2006-02-05 13:00:04	853	71.4
2006-02-05 14:00:04	854	72
2006-02-05 15:00:04	855	71.1
2006-02-05 16:00:04	856	72.3
2006-02-05 17:00:04	857	72.3
2006-02-05 18:00:04	858	72.2
2006-02-05 19:00:04	859	74.7
2006-02-05 20:00:04	860	72.5
2006-02-05 21:00:04	861	72.5
2006-02-05 22:00:04	862	71.9
2006-02-05 23:00:04	863	70.3
2006-02-06 00:00:04	864	69.7
2006-02-06 01:00:04	865	68.9
2006-02-06 02:00:04	866	67.7
2006-02-06 03:00:04	867	66.6
2006-02-06 04:00:04	868	66.4
2006-02-06 05:00:04	869	69.9
2006-02-06 06:00:04	870	71
2006-02-06 07:00:04	871	71.1
2006-02-06 08:00:04	872	70.5
2006-02-06 09:00:04	873	71.2
2006-02-06 10:00:04	874	71
2006-02-06 11:00:04	875	71.1
2006-02-06 12:00:04	876	70.7
2006-02-06 13:00:04	877	71.5
2006-02-06 14:00:04	878	71.8
2006-02-06 15:00:04	879	72
2006-02-06 16:00:04	880	72.3
2006-02-06 17:00:04	881	72.2
2006-02-06 18:00:04	882	71.7
2006-02-06 19:00:04	883	71.7
2006-02-06 20:00:04	884	71.9
2006-02-06 21:00:04	885	71.8
2006-02-06 22:00:04	886	71.2
2006-02-06 23:00:04	887	70.5
2006-02-07 00:00:04	888	69.7
2006-02-07 01:00:04	889	68.3
2006-02-07 02:00:04	890	66.8
2006-02-07 03:00:04	891	65.3
2006-02-07 04:00:04	892	65.6
2006-02-07 05:00:04	893	68.8
2006-02-07 06:00:04	894	71
2006-02-07 07:00:04	895	71.2
2006-02-07 08:00:04	896	71.1
2006-02-07 09:00:04	897	71.2
2006-02-07 10:00:04	898	73.3
2006-02-07 11:00:04	899	72.4
2006-02-07 12:00:04	900	71.3
2006-02-07 13:00:04	901	73
2006-02-07 14:00:04	902	71.6
2006-02-07 15:00:05	903	72.3
2006-02-07 16:00:05	904	72.7
2006-02-07 17:00:05	905	72.4
2006-02-07 18:00:05	906	71.1
2006-02-07 19:00:05	907	71.6
2006-02-07 20:00:05	908	72.1
2006-02-07 21:00:05	909	72.7
2006-02-07 22:00:05	910	71.6
2006-02-07 23:00:05	911	71.6
2006-02-08 00:00:05	912	69.4
2006-02-08 01:00:05	913	69.4
2006-02-08 02:00:05	914	68.4
2006-02-08 03:00:05	915	66.4
2006-02-08 04:00:05	916	66.3
2006-02-08 05:00:05	917	68
2006-02-08 06:00:05	918	70.7
2006-02-08 07:00:05	919	71.6
2006-02-08 08:00:05	920	72.1
2006-02-08 09:00:05	921	71.1
2006-02-08 10:00:05	922	70.8
2006-02-08 11:00:05	923	70.7
2006-02-08 12:00:05	924	71
2006-02-08 13:00:05	925	71
2006-02-08 14:00:05	926	71.1
2006-02-08 15:00:05	927	71.2
2006-02-08 16:00:05	928	71.4
2006-02-08 17:00:05	929	72.2
2006-02-08 18:00:05	930	71.9
2006-02-08 19:00:05	931	71.7
2006-02-08 20:00:05	932	71.9
2006-02-08 21:00:05	933	71.7
2006-02-08 22:00:05	934	71.2
2006-02-08 23:00:05	935	70.6
2006-02-09 00:00:05	936	69.7
2006-02-09 01:00:05	937	70.6
2006-02-09 02:00:05	938	68.6
2006-02-09 03:00:05	939	66.7
2006-02-09 04:00:05	940	66.8
2006-02-09 05:00:05	941	68.8
2006-02-09 06:00:05	942	70.9
2006-02-09 07:00:05	943	71.5
2006-02-09 08:00:05	944	71.5
2006-02-09 09:00:05	945	71.6
2006-02-09 10:00:05	946	71.5
2006-02-09 11:00:05	947	71
2006-02-09 12:00:05	948	71
2006-02-09 13:00:05	949	71.1
2006-02-09 14:00:05	950	71.6
2006-02-09 15:00:05	951	71.5
2006-02-09 16:00:05	952	71
2006-02-09 17:00:05	953	71.3
2006-02-09 18:00:05	954	71
2006-02-09 19:00:05	955	72.4
2006-02-09 20:00:05	956	70.2
2006-02-09 21:00:05	957	69.8
2006-02-09 22:00:05	958	71.1
2006-02-09 23:00:05	959	70.4
2006-02-10 00:00:05	960	69.6
2006-02-10 01:00:05	961	69.1
2006-02-10 02:00:05	962	67.5
2006-02-10 03:00:05	963	67.2
2006-02-10 04:00:05	964	67
2006-02-10 05:00:05	965	69.6
2006-02-10 06:00:05	966	71
2006-02-10 07:00:05	967	71.6
2006-02-10 08:00:05	968	71.2
2006-02-10 09:00:05	969	70.8
2006-02-10 10:00:05	970	71.6
2006-02-10 11:00:05	971	71.4
2006-02-10 12:00:05	972	71.2		78.6
2006-02-10 13:00:05	973	71.1
2006-02-10 14:00:05	974	71.3
2006-02-10 15:00:05	975	71.3
2006-02-10 16:00:05	976	71.8
2006-02-10 17:00:05	977	72
2006-02-10 18:00:05	978	71.1
2006-02-10 19:00:05	979	71.5
2006-02-10 20:00:05	980	72
2006-02-10 21:00:05	981	71.7
2006-02-10 22:00:05	982	72.2
2006-02-10 23:00:05	983	71.6
2006-02-11 00:00:05	984	70.8
2006-02-11 01:00:05	985	71.9
2006-02-11 02:00:05	986	70.1
2006-02-11 03:00:05	987	69.6
2006-02-11 04:00:05	988	69.6
2006-02-11 05:00:05	989	70.1
2006-02-11 06:00:05	990	70.9
2006-02-11 07:00:05	991	74.4
2006-02-11 08:00:05	992	73.3
2006-02-11 09:00:05	993	71.5
2006-02-11 10:00:05	994	71.9
2006-02-11 11:00:05	995	71.9
2006-02-11 12:00:05	996	71.7
2006-02-11 13:00:05	997	75
2006-02-11 14:00:05	998	71.8
2006-02-11 15:00:05	999	72
2006-02-11 16:00:05	1000	71.8
2006-02-11 17:00:05	1001	71.8
2006-02-11 18:00:05	1002	71.7
2006-02-11 19:00:05	1003	71.7
2006-02-11 20:00:05	1004	72.1
2006-02-11 21:00:05	1005	71.5
2006-02-11 22:00:05	1006	71.1
2006-02-11 23:00:05	1007	71.5
2006-02-12 00:00:05	1008	71.9
2006-02-12 01:00:05	1009	72.2
2006-02-12 02:00:05	1010	72.7
2006-02-12 03:00:05	1011	70.2
2006-02-12 04:00:05	1012	70.4
2006-02-12 05:00:05	1013	69.6
2006-02-12 06:00:05	1014	70.8
2006-02-12 07:00:05	1015	70.6
2006-02-12 08:00:05	1016	70.5
2006-02-12 09:00:05	1017	70.5
2006-02-12 10:00:05	1018	70.6
2006-02-12 11:00:05	1019	70.5
2006-02-12 12:00:05	1020	70.7
2006-02-12 13:00:05	1021	70.7
2006-02-12 14:00:05	1022	70.8
2006-02-12 15:00:05	1023	71.5
2006-02-12 16:00:05	1024	73.2
2006-02-12 17:00:05	1025	72.8
2006-02-12 18:00:05	1026	71.4
2006-02-12 19:00:05	1027	72
2006-02-12 20:00:05	1028	71.6
2006-02-12 21:00:05	1029	72.3
2006-02-12 22:00:05	1030	75.2
2006-02-12 23:00:05	1031	72.8
2006-02-13 00:00:05	1032	70.4
2006-02-13 01:00:05	1033	69.6
2006-02-13 02:00:05	1034	68
2006-02-13 03:00:05	1035	67
2006-02-13 04:00:05	1036	66.5
2006-02-13 05:00:05	1037	69.5
2006-02-13 06:00:05	1038	71.4
2006-02-13 07:00:05	1039	71.6
2006-02-13 08:00:05	1040	71.3
2006-02-13 09:00:05	1041	71
2006-02-13 10:00:05	1042	70.3
2006-02-13 11:00:05	1043	69.9
2006-02-13 12:00:05	1044	70.6
2006-02-13 13:00:05	1045	70.6
2006-02-13 14:00:05	1046	70.9
2006-02-13 15:00:05	1047	71.3
2006-02-13 16:00:05	1048	71.6
2006-02-13 17:00:05	1049	71.9
2006-02-13 18:00:05	1050	71.2
2006-02-13 19:00:05	1051	71.2
2006-02-13 20:00:05	1052	71.9
2006-02-13 21:00:05	1053	71.6
2006-02-13 22:00:05	1054	71.5
2006-02-13 23:00:05	1055	70.7
2006-02-14 00:00:05	1056	69.4
2006-02-14 01:00:05	1057	69.1
2006-02-14 02:00:05	1058	68.1
2006-02-14 03:00:05	1059	66.8
2006-02-14 04:00:05	1060	65.9
2006-02-14 05:00:05	1061	69.1
2006-02-14 06:00:05	1062	71.6
2006-02-14 07:00:05	1063	72.1
2006-02-14 08:00:05	1064	72.6
2006-02-14 09:00:05	1065	71.3
2006-02-14 10:00:05	1066	71.6
2006-02-14 11:00:05	1067	71.9
2006-02-14 12:00:05	1068	72.8
2006-02-14 13:00:05	1069	71.7
2006-02-14 14:00:05	1070	73.2
2006-02-14 15:00:05	1071	72
2006-02-14 16:00:05	1072	72.6
2006-02-14 17:00:05	1073	72.5
2006-02-14 18:00:05	1074	70.5
2006-02-14 19:00:05	1075	72.5
2006-02-14 20:00:05	1076	71.2
2006-02-14 21:00:05	1077	71.2
2006-02-14 22:00:05	1078	72.2
2006-02-14 23:00:05	1079	72.3
2006-02-15 00:00:05	1080	70.7
2006-02-15 01:00:05	1081	70
2006-02-15 02:00:05	1082	68.6
2006-02-15 03:00:05	1083	68.3
2006-02-15 04:00:05	1084	67.3
2006-02-15 05:00:05	1085	69.8
2006-02-15 06:00:05	1086	71.9
2006-02-15 07:00:05	1087	72
2006-02-15 08:00:05	1088	71.8
2006-02-15 09:00:05	1089	71.5
2006-02-15 10:00:05	1090	71.1
2006-02-15 11:00:05	1091	71.6
2006-02-15 12:00:05	1092	71.6
2006-02-15 13:00:05	1093	73.2
2006-02-15 14:00:05	1094	72.2
2006-02-15 15:00:05	1095	71.8
2006-02-15 16:00:05	1096	72.8
2006-02-15 17:00:05	1097	72.4
2006-02-15 18:00:05	1098	71.7
2006-02-15 19:00:05	1099	71.6
2006-02-15 20:00:05	1100	71.9
2006-02-15 21:00:05	1101	72.4
2006-02-15 22:00:06	1102	71.5
2006-02-15 23:00:06	1103	72.9
2006-02-16 00:00:06	1104	69.6
2006-02-16 01:00:06	1105	69.3
2006-02-16 02:00:06	1106	67.8
2006-02-16 03:00:06	1107	67.1
2006-02-16 04:00:06	1108	67
2006-02-16 05:00:06	1109	69.4
2006-02-16 06:00:06	1110	71
2006-02-16 07:00:06	1111	72
2006-02-16 08:00:06	1112	73.6
2006-02-16 09:00:06	1113	72.1
2006-02-16 10:00:06	1114	71.9
2006-02-16 11:00:06	1115	70.6
2006-02-16 12:00:06	1116	70
2006-02-16 13:00:06	1117	71.9
2006-02-16 14:00:06	1118	70.8
2006-02-16 15:00:06	1119	71.5
2006-02-16 16:00:06	1120	72.3
2006-02-16 17:00:06	1121	72.2
2006-02-16 18:00:06	1122	70.8
2006-02-16 19:00:06	1123	71.6
2006-02-16 20:00:06	1124	71.7
2006-02-16 21:00:06	1125	71
2006-02-16 22:00:06	1126	72.5
2006-02-16 23:00:06	1127	71.1
2006-02-17 00:00:06	1128	70.5
2006-02-17 01:00:06	1129	69.2
2006-02-17 02:00:06	1130	67.5
2006-02-17 03:00:06	1131	67.3
2006-02-17 04:00:06	1132	67.2
2006-02-17 05:00:06	1133	69.7
2006-02-17 06:00:06	1134	71.4
2006-02-17 07:00:06	1135	71.6
2006-02-17 08:00:06	1136	71.7
2006-02-17 09:00:06	1137	71
2006-02-17 10:00:06	1138	72
2006-02-17 11:00:06	1139	71.9
2006-02-17 12:00:06	1140	71.6
2006-02-17 13:00:06	1141	73.7
2006-02-17 14:00:06	1142	71.8
2006-02-17 15:00:06	1143	71.5
2006-02-17 16:00:06	1144	74.8
2006-02-17 17:00:06	1145	71.9
2006-02-17 18:00:06	1146	72
2006-02-17 19:00:06	1147	72.1
2006-02-17 20:00:06	1148	71.5
2006-02-17 21:00:06	1149	71.5
2006-02-17 22:00:06	1150	71.9
2006-02-17 23:00:06	1151	71.6
2006-02-18 00:00:06	1152	71.4
2006-02-18 01:00:06	1153	72.1
2006-02-18 02:00:06	1154	70.2
2006-02-18 03:00:06	1155	69.2
2006-02-18 04:00:06	1156	69.2
2006-02-18 05:00:06	1157	69.8
2006-02-18 06:00:06	1158	70.6
2006-02-18 07:00:06	1159	71.6
2006-02-18 08:00:06	1160	71.4
2006-02-18 09:00:06	1161	71.9
2006-02-18 10:00:06	1162	71.8
2006-02-18 11:00:06	1163	71.2
2006-02-18 12:00:06	1164	71.5
2006-02-18 13:00:06	1165	71.8
2006-02-18 14:00:06	1166	71.5
2006-02-18 15:00:06	1167	71.2
2006-02-18 16:00:06	1168	71.2
2006-02-18 17:00:06	1169	70.6
2006-02-18 18:00:06	1170	68.5
2006-02-18 19:00:06	1171	73.8
2006-02-18 20:00:06	1172	71.4
2006-02-18 21:00:06	1173	70.8
2006-02-18 22:00:06	1174	70.9
2006-02-18 23:00:06	1175	70.8
2006-02-19 00:00:06	1176	71
2006-02-19 01:00:06	1177	70
2006-02-19 02:00:06	1178	69.3
2006-02-19 03:00:06	1179	69.5
2006-02-19 04:00:06	1180	69.3
2006-02-19 05:00:06	1181	69.6
2006-02-19 06:00:06	1182	70
2006-02-19 07:00:06	1183	70
2006-02-19 08:00:06	1184	72
2006-02-19 09:00:06	1185	71
2006-02-19 10:00:06	1186	70.4
2006-02-19 11:00:06	1187	70.2
2006-02-19 12:00:06	1188	70.2
2006-02-19 13:00:06	1189	72
2006-02-19 14:00:06	1190	70.2
2006-02-19 15:00:06	1191	71
2006-02-19 16:00:06	1192	70.9
2006-02-19 17:00:06	1193	71.8
2006-02-19 18:00:06	1194	71.2
2006-02-19 19:00:06	1195	71.5
2006-02-19 20:00:06	1196	71.5
2006-02-19 21:00:06	1197	72.6
2006-02-19 22:00:06	1198	71.8
2006-02-19 23:00:06	1199	71.3
2006-02-20 00:00:06	1200	70.8
2006-02-20 01:00:06	1201	69.3
2006-02-20 02:00:06	1202	71.6
2006-02-20 03:00:06	1203	67.9
2006-02-20 04:00:06	1204	66.6
2006-02-20 05:00:06	1205	69.2
2006-02-20 06:00:06	1206	71.5
2006-02-20 07:00:06	1207	71.9
2006-02-20 08:00:06	1208	72.8
2006-02-20 09:00:06	1209	72
2006-02-20 10:00:06	1210	71.7
2006-02-20 11:00:06	1211	71.2
2006-02-20 12:00:06	1212	71.2
2006-02-20 13:00:06	1213	71.7
2006-02-20 14:00:06	1214	71.9
2006-02-20 15:00:06	1215	70.9
2006-02-20 16:00:06	1216	72.4
2006-02-20 17:00:06	1217	71.2
2006-02-20 18:00:06	1218	71.1
2006-02-20 19:00:06	1219	70.9
2006-02-20 20:00:06	1220	70.9
2006-02-20 21:00:06	1221	72.4
2006-02-20 22:00:06	1222	71.8
2006-02-20 23:00:06	1223	71.4
2006-02-21 00:00:06	1224	70.7
2006-02-21 01:00:06	1225	69.1
2006-02-21 02:00:06	1226	68.7
2006-02-21 03:00:06	1227	67.2
2006-02-21 04:00:06	1228	66
2006-02-21 05:00:06	1229	69.1
2006-02-21 06:00:06	1230	71.4
2006-02-21 07:00:06	1231	71.6
2006-02-21 08:00:06	1232	71.5
2006-02-21 09:00:06	1233	72.2
2006-02-21 10:00:06	1234	71.9
2006-02-21 11:00:06	1235	71.5
2006-02-21 12:00:06	1236	71.8
2006-02-21 13:00:06	1237	72.5
2006-02-21 14:00:06	1238	71.7
2006-02-21 15:00:06	1239	73.8
2006-02-21 16:00:06	1240	72.4
2006-02-21 17:00:06	1241	73.9
2006-02-21 18:00:06	1242	71.2
2006-02-21 19:00:06	1243	71.6
2006-02-21 20:00:06	1244	71.1
2006-02-21 21:00:06	1245	76.9
2006-02-21 22:00:06	1246	72
2006-02-21 23:00:06	1247	72.6
2006-02-22 00:00:06	1248	71
2006-02-22 01:00:06	1249	69.8
2006-02-22 02:00:06	1250	68.4
2006-02-22 03:00:06	1251	66.9
2006-02-22 04:00:06	1252	66.2
2006-02-22 05:00:06	1253	68.9
2006-02-22 06:00:06	1254	70.9
2006-02-22 07:00:06	1255	72.1
2006-02-22 08:00:06	1256	71.9
2006-02-22 09:00:06	1257	71.7
2006-02-22 10:00:06	1258	71.6
2006-02-22 11:00:06	1259	71.1
2006-02-22 12:00:06	1260	73.1
2006-02-22 13:00:06	1261	71.6
2006-02-22 14:00:06	1262	72
2006-02-22 15:00:06	1263	72.1
2006-02-22 16:00:06	1264	71.6
2006-02-22 17:00:06	1265	74.4
2006-02-22 18:00:06	1266	71.1
2006-02-22 19:00:06	1267	71.6
2006-02-22 20:00:06	1268	71.5
2006-02-22 21:00:06	1269	70.7
2006-02-22 22:00:06	1270	72.6
2006-02-22 23:00:06	1271	71.4
2006-02-23 00:00:06	1272	71
2006-02-23 01:00:06	1273	69.8
2006-02-23 02:00:06	1274	68.1
2006-02-23 03:00:06	1275	67.1
2006-02-23 04:00:06	1276	67.1
2006-02-23 05:00:06	1277	69.2
2006-02-23 06:00:06	1278	71.2
2006-02-23 07:00:06	1279	72.2
2006-02-23 08:00:06	1280	72.9
2006-02-23 09:00:06	1281	72.3
2006-02-23 10:00:06	1282	71.8
2006-02-23 11:00:06	1283	73
2006-02-23 12:00:06	1284	71.4
2006-02-23 13:00:06	1285	71.9
2006-02-23 14:00:06	1286	72
2006-02-23 15:00:06	1287	72.6
2006-02-23 16:00:06	1288	72.6
2006-02-23 17:00:06	1289	72.7
2006-02-23 18:00:06	1290	71.7
2006-02-23 19:00:06	1291	73.3
2006-02-23 20:00:06	1292	73.5
2006-02-23 21:00:06	1293	71.4
2006-02-23 22:00:06	1294	71.1
2006-02-23 23:00:06	1295	72.9
2006-02-24 00:00:06	1296	71.7
2006-02-24 01:00:06	1297	70.8
2006-02-24 02:00:06	1298	70.4
2006-02-24 03:00:06	1299	69.3
2006-02-24 04:00:06	1300	69.4
2006-02-24 05:00:06	1301	70.2
2006-02-24 06:00:06	1302	71
2006-02-24 07:00:05	1303	71.9
2006-02-24 08:00:05	1304	72.3
2006-02-24 09:00:05	1305	71.5
2006-02-24 10:00:05	1306	72.6
2006-02-24 11:00:05	1307	71.2
2006-02-24 12:00:05	1308	71.1
2006-02-24 13:00:05	1309	75
2006-02-24 14:00:05	1310	71.6
2006-02-24 15:00:05	1311	71.9
2006-02-24 16:00:05	1312	70
2006-02-24 17:00:05	1313	69.8
2006-02-24 18:00:05	1314	70.2
2006-02-24 19:00:05	1315	70.4
2006-02-24 20:00:05	1316	70.7
2006-02-24 21:00:05	1317	71
2006-02-24 22:00:05	1318	71.5
2006-02-24 23:00:05	1319	71.6
2006-02-25 00:00:05	1320	70
2006-02-25 01:00:05	1321	69.4
2006-02-25 02:00:05	1322	69.4
2006-02-25 03:00:05	1323	68.4
2006-02-25 04:00:05	1324	67.8
2006-02-25 05:00:05	1325	69.7
2006-02-25 06:00:05	1326	70.8
2006-02-25 07:00:05	1327	71.3
2006-02-25 08:00:05	1328	71.6
2006-02-25 09:00:05	1329	72.2
2006-02-25 10:00:05	1330	71.4
2006-02-25 11:00:05	1331	71.1
2006-02-25 12:00:05	1332	71.5
2006-02-25 13:00:05	1333	71.7
2006-02-25 14:00:05	1334	72
2006-02-25 15:00:05	1335	71.7
2006-02-25 16:00:05	1336	71.5
2006-02-25 17:00:05	1337	70.8
2006-02-25 18:00:05	1338	70.3
2006-02-25 19:00:05	1339	71.2
2006-02-25 20:00:05	1340	69.5
2006-02-25 21:00:05	1341	72
2006-02-25 22:00:05	1342	69.6
2006-02-25 23:00:05	1343	69.1
2006-02-26 00:00:05	1344	69.7
2006-02-26 01:00:05	1345	69.6
2006-02-26 02:00:05	1346	69.9
2006-02-26 03:00:05	1347	71.2
2006-02-26 04:00:05	1348	69.1
2006-02-26 05:00:05	1349	69.6
2006-02-26 06:00:05	1350	70.1
2006-02-26 07:00:05	1351	69.9
2006-02-26 08:00:05	1352	70
2006-02-26 09:00:05	1353	71.3
2006-02-26 10:00:05	1354	71.4
2006-02-26 11:00:05	1355	71.1
2006-02-26 12:00:05	1356	71.2
2006-02-26 13:00:05	1357	71.2
2006-02-26 14:00:05	1358	70.5
2006-02-26 15:00:05	1359	71.1
2006-02-26 16:00:05	1360	70.8
2006-02-26 17:00:05	1361	71.3
2006-02-26 18:00:05	1362	70.8
2006-02-26 19:00:05	1363	70.9
2006-02-26 20:00:05	1364	70.5
2006-02-26 21:00:05	1365	71.2
2006-02-26 22:00:05	1366	70.8
2006-02-26 23:00:05	1367	71.1
2006-02-27 00:00:05	1368	70.8
2006-02-27 01:00:05	1369	69.1
2006-02-27 02:00:05	1370	72.4
2006-02-27 03:00:05	1371	66.6
2006-02-27 04:00:05	1372	66.7
2006-02-27 05:00:05	1373	68.7
2006-02-27 06:00:05	1374	70.9
2006-02-27 07:00:05	1375	71.6
2006-02-27 08:00:05	1376	70.7
2006-02-27 09:00:05	1377	70.8
2006-02-27 10:00:05	1378	71.1
2006-02-27 11:00:05	1379	73.2
2006-02-27 12:00:05	1380	70.6
2006-02-27 13:00:05	1381	70.6
2006-02-27 14:00:05	1382	70.5
2006-02-27 15:00:05	1383	72.1
2006-02-27 16:00:05	1384	72.6
2006-02-27 17:00:05	1385	71.9
2006-02-27 18:00:05	1386	71.9
2006-02-27 19:00:05	1387	71.4
2006-02-27 20:00:05	1388	71.7
2006-02-27 21:00:05	1389	71.9
2006-02-27 22:00:05	1390	73.5
2006-02-27 23:00:05	1391	70.5
2006-02-28 00:00:05	1392	69.5
2006-02-28 01:00:05	1393	68.3
2006-02-28 02:00:05	1394	67.5
2006-02-28 03:00:05	1395	66.2
2006-02-28 04:00:05	1396	72.5
2006-02-28 05:00:05	1397	68.9
2006-02-28 06:00:05	1398	71.8
2006-02-28 07:00:05	1399	71.6
2006-02-28 08:00:05	1400	71.1
2006-02-28 09:00:05	1401	71.9
2006-02-28 10:00:05	1402	70.5
2006-02-28 11:00:05	1403	70.9
2006-02-28 12:00:05	1404	73
2006-02-28 13:00:05	1405	73.7
2006-02-28 14:00:05	1406	70.9
2006-02-28 15:00:05	1407	73.9
2006-02-28 16:00:05	1408	70.3
2006-02-28 17:00:05	1409	71
2006-02-28 18:00:05	1410	71.1
2006-02-28 19:00:05	1411	71.1
2006-02-28 20:00:05	1412	71.3
2006-02-28 21:00:05	1413	71.7
2006-02-28 22:00:05	1414	71.4
2006-02-28 23:00:05	1415	71
2006-03-01 00:00:05	1416	71.4
2006-03-01 01:00:05	1417	69.2
2006-03-01 02:00:05	1418	67.9
2006-03-01 03:00:05	1419	67.8
2006-03-01 04:00:05	1420	66.2
2006-03-01 05:00:05	1421	68.5
2006-03-01 06:00:05	1422	72
2006-03-01 07:00:05	1423	72.1
2006-03-01 08:00:05	1424	72
2006-03-01 09:00:05	1425	71.7
2006-03-01 10:00:05	1426	71.9
2006-03-01 11:00:05	1427	71.6
2006-03-01 12:00:05	1428	71.4
2006-03-01 13:00:05	1429	71.9
2006-03-01 14:00:05	1430	71.5
2006-03-01 15:00:05	1431	71.2
2006-03-01 16:00:05	1432	70.9
2006-03-01 17:00:05	1433	71.3
2006-03-01 18:00:05	1434	71.9
2006-03-01 19:00:05	1435	71.7
2006-03-01 20:00:05	1436	71.6
2006-03-01 21:00:05	1437	72
2006-03-01 22:00:05	1438	71.7
2006-03-01 23:00:05	1439	70.8
2006-03-02 00:00:05	1440	72.2
2006-03-02 01:00:05	1441	69.8
2006-03-02 02:00:05	1442	70.6
2006-03-02 03:00:05	1443	66.8
2006-03-02 04:00:05	1444	66.9
2006-03-02 05:00:05	1445	68.7
2006-03-02 06:00:05	1446	71.8
2006-03-02 07:00:05	1447	71.7
2006-03-02 08:00:05	1448	72.8
2006-03-02 09:00:05	1449	71.8
2006-03-02 10:00:05	1450	71.5
2006-03-02 11:00:05	1451	71.6
2006-03-02 12:00:05	1452	72.1
2006-03-02 13:00:05	1453	72.4
2006-03-02 14:00:05	1454	71.9
2006-03-02 15:00:05	1455	72
2006-03-02 16:00:05	1456	71.5
2006-03-02 17:00:05	1457	71.6
2006-03-02 18:00:05	1458	71.8
2006-03-02 19:00:05	1459	72.5
2006-03-02 20:00:05	1460	71.7
2006-03-02 21:00:05	1461	71.6
2006-03-02 22:00:05	1462	71.6
2006-03-02 23:00:05	1463	70.6
2006-03-03 00:00:05	1464	70
2006-03-03 01:00:05	1465	69.9
2006-03-03 02:00:05	1466	68.9
2006-03-03 03:00:05	1467	67.7
2006-03-03 04:00:05	1468	67.3
2006-03-03 05:00:05	1469	69.5
2006-03-03 06:00:05	1470	72.2
2006-03-03 07:00:05	1471	72.4
2006-03-03 08:00:05	1472	73
2006-03-03 09:00:05	1473	71.7
2006-03-03 10:00:05	1474	71.3
2006-03-03 11:00:05	1475	71
2006-03-03 12:00:05	1476	71.1
2006-03-03 13:00:05	1477	71.4
2006-03-03 14:00:05	1478	71.2
2006-03-03 15:00:05	1479	71.2
2006-03-03 16:00:05	1480	72.1
2006-03-03 17:00:05	1481	71.6
2006-03-03 18:00:05	1482	73.2
2006-03-03 19:00:05	1483	71.3
2006-03-03 20:00:05	1484	71.7
2006-03-03 21:00:05	1485	72.4
2006-03-03 22:00:05	1486	72.3
2006-03-03 23:00:05	1487	71.2
2006-03-04 00:00:05	1488	72.6
2006-03-04 01:00:05	1489	70.8
2006-03-04 02:00:05	1490	70.2
2006-03-04 03:00:05	1491	69.2
2006-03-04 04:00:05	1492	68.6
2006-03-04 05:00:05	1493	69.5
2006-03-04 06:00:05	1494	70.9
2006-03-04 07:00:05	1495	70.9
2006-03-04 08:00:05	1496	71.2
2006-03-04 09:00:05	1497	71.5
2006-03-04 10:00:05	1498	72.8
2006-03-04 11:00:05	1499	72
2006-03-04 12:00:05	1500	71.3
2006-03-04 13:00:05	1501	71.4
2006-03-04 14:00:05	1502	72.6
2006-03-04 15:00:08	1503	71.7
2006-03-04 16:00:08	1504	71.6
2006-03-04 17:00:08	1505	71.6
2006-03-04 18:00:08	1506	70.8
2006-03-04 19:00:08	1507	71.3
2006-03-04 20:00:08	1508	71.7
2006-03-04 21:00:08	1509	71
2006-03-04 22:00:08	1510	71.1
2006-03-04 23:00:08	1511	71.3
2006-03-05 00:00:08	1512	70.1
2006-03-05 01:00:08	1513	70.7
2006-03-05 02:00:08	1514	70.8
2006-03-05 03:00:08	1515	71.6
2006-03-05 04:00:08	1516	69.7
2006-03-05 05:00:08	1517	68.7
2006-03-05 06:00:08	1518	69.6
2006-03-05 07:00:08	1519	69.8
2006-03-05 08:00:08	1520	71
2006-03-05 09:00:08	1521	70.4
2006-03-05 10:00:08	1522	70.2
2006-03-05 11:00:08	1523	69.8
2006-03-05 12:00:08	1524	69.9
2006-03-05 13:00:08	1525	70.3
2006-03-05 14:00:08	1526	70.4
2006-03-05 15:00:08	1527	71.2
2006-03-05 16:00:08	1528	71.5
2006-03-05 17:00:08	1529	71.5
2006-03-05 18:00:08	1530	71.5
2006-03-05 19:00:08	1531	71.5
2006-03-05 20:00:08	1532	71.4
2006-03-05 21:00:08	1533	70.8
2006-03-05 22:00:08	1534	70.2
2006-03-05 23:00:08	1535	71.6
2006-03-06 00:00:08	1536	69.9
2006-03-06 01:00:08	1537	72.2
2006-03-06 02:00:08	1538	68.1
2006-03-06 03:00:08	1539	69.1
2006-03-06 04:00:08	1540	67.3
2006-03-06 05:00:08	1541	71.2
2006-03-06 06:00:08	1542	69
2006-03-06 07:00:08	1543	70.9
2006-03-06 08:00:08	1544	70
2006-03-06 09:00:08	1545	70.7
2006-03-06 10:00:08	1546	70.8
2006-03-06 11:00:08	1547	70.8
2006-03-06 12:00:08	1548	71
2006-03-06 13:00:08	1549	71.4
2006-03-06 14:00:08	1550	71.1
2006-03-06 15:00:08	1551	71.2
2006-03-06 16:00:08	1552	71
2006-03-06 17:00:08	1553	70.6
2006-03-06 18:00:08	1554	70.6
2006-03-06 19:00:08	1555	70.8
2006-03-06 20:00:08	1556	70.7
2006-03-06 21:00:08	1557	70.4
2006-03-06 22:00:08	1558	70.6
2006-03-06 23:00:08	1559	69.9
2006-03-07 00:00:08	1560	70.3
2006-03-07 01:00:08	1561	67.2
2006-03-07 02:00:08	1562	66.9
2006-03-07 03:00:08	1563	64.7
2006-03-07 04:00:08	1564	64.5
2006-03-07 05:00:08	1565	68.1
2006-03-07 06:00:08	1566	71.5
2006-03-07 07:00:08	1567	71.8
2006-03-07 08:00:08	1568	72.4
2006-03-07 09:00:08	1569	71.4
2006-03-07 10:00:08	1570	73
2006-03-07 11:00:08	1571	71.7
2006-03-07 12:00:08	1572	71.9
2006-03-07 13:00:08	1573	71.9
2006-03-07 14:00:08	1574	71.8
2006-03-07 15:00:08	1575	74.5
2006-03-07 16:00:08	1576	72.3
2006-03-07 17:00:08	1577	72.1
2006-03-07 18:00:08	1578	72
2006-03-07 19:00:08	1579	71.4
2006-03-07 20:00:08	1580	71.6
2006-03-07 21:00:08	1581	72.2
2006-03-07 22:00:08	1582	71.8
2006-03-07 23:00:08	1583	71.8
2006-03-08 00:00:08	1584	69.8
2006-03-08 01:00:08	1585	68.1
2006-03-08 02:00:08	1586	66.9
2006-03-08 03:00:08	1587	65.7
2006-03-08 04:00:08	1588	64.8
2006-03-08 05:00:08	1589	68.7
2006-03-08 06:00:08	1590	72.2
2006-03-08 07:00:08	1591	71.7
2006-03-08 08:00:08	1592	71.7
2006-03-08 09:00:08	1593	71.9
2006-03-08 10:00:08	1594	71.4
2006-03-08 11:00:08	1595	71.3
2006-03-08 12:00:08	1596	71.3
2006-03-08 13:00:08	1597	71.4
2006-03-08 14:00:08	1598	72
2006-03-08 15:00:08	1599	71
2006-03-08 16:00:08	1600	73.1
2006-03-08 17:00:08	1601	72.4
2006-03-08 18:00:08	1602	71
2006-03-08 19:00:08	1603	71.7
2006-03-08 20:00:08	1604	71.3
2006-03-08 21:00:08	1605	71.5
2006-03-08 22:00:08	1606	71.2
2006-03-08 23:00:08	1607	70.7
2006-03-09 00:00:08	1608	70.9
2006-03-09 01:00:08	1609	69.7
2006-03-09 02:00:08	1610	68.6
2006-03-09 03:00:08	1611	67.9
2006-03-09 04:00:08	1612	67.1
2006-03-09 05:00:08	1613	69
2006-03-09 06:00:08	1614	71.5
2006-03-09 07:00:08	1615	71.7
2006-03-09 08:00:08	1616	72.2
2006-03-09 09:00:08	1617	72.8
2006-03-09 10:00:08	1618	71.6
2006-03-09 11:00:08	1619	72.1
2006-03-09 12:00:08	1620	72.2
2006-03-09 13:00:08	1621	72.8
2006-03-09 14:00:08	1622	71.6
2006-03-09 15:00:08	1623	72.2
2006-03-09 16:00:08	1624	72.8
2006-03-09 17:00:08	1625	71.9
2006-03-09 18:00:08	1626	72.2
2006-03-09 19:00:08	1627	70.7
2006-03-09 20:00:08	1628	71.4
2006-03-09 21:00:08	1629	71.9
2006-03-09 22:00:08	1630	72.2
2006-03-09 23:00:08	1631	71.8
2006-03-10 00:00:08	1632	70.9
2006-03-10 01:00:08	1633	69.5
2006-03-10 02:00:08	1634	69.4
2006-03-10 03:00:08	1635	67.7
2006-03-10 04:00:08	1636	68.6
2006-03-10 05:00:08	1637	69.8
2006-03-10 06:00:08	1638	72.1
2006-03-10 07:00:08	1639	72
2006-03-10 08:00:08	1640	72.4
2006-03-10 09:00:08	1641	72.3
2006-03-10 10:00:08	1642	72.1
2006-03-10 11:00:08	1643	72.1
2006-03-10 12:00:08	1644	75.3
2006-03-10 13:00:08	1645	71.8
2006-03-10 14:00:08	1646	71.6
2006-03-10 15:00:08	1647	71.3
2006-03-10 16:00:08	1648	71.6
2006-03-10 17:00:08	1649	71.6
2006-03-10 18:00:08	1650	71.4
2006-03-10 19:00:08	1651	70.9
2006-03-10 20:00:08	1652	71.5
2006-03-10 21:00:08	1653	71.2
2006-03-10 22:00:08	1654	71.8
2006-03-10 23:00:08	1655	71.1
2006-03-11 00:00:08	1656	70.8
2006-03-11 01:00:08	1657	71.6
2006-03-11 02:00:08	1658	71.3
2006-03-11 03:00:08	1659	69.3
2006-03-11 04:00:08	1660	68.5
2006-03-11 05:00:08	1661	69.4
2006-03-11 06:00:08	1662	70.7
2006-03-11 07:00:08	1663	71.9
2006-03-11 08:00:08	1664	71.1
2006-03-11 09:00:08	1665	73.8
2006-03-11 10:00:08	1666	71.9
2006-03-11 11:00:08	1667	71.6
2006-03-11 12:00:08	1668	72.2
2006-03-11 13:00:08	1669	71.2
2006-03-11 14:00:08	1670	71.5
2006-03-11 15:00:08	1671	72.4
2006-03-11 16:00:08	1672	71
2006-03-11 17:00:08	1673	71.7
2006-03-11 18:00:08	1674	71.3
2006-03-11 19:00:08	1675	71.5
2006-03-11 20:00:08	1676	71.1
2006-03-11 21:00:08	1677	70.8
2006-03-11 22:00:08	1678	71.8
2006-03-11 23:00:08	1679	71.1
2006-03-12 00:00:08	1680	75.1
2006-03-12 01:00:08	1681	69.8
2006-03-12 02:00:08	1682	69.5
2006-03-12 03:00:08	1683	69.5
2006-03-12 04:00:08	1684	70.2
2006-03-12 05:00:08	1685	68.8
2006-03-12 06:00:08	1686	70.6
2006-03-12 07:00:08	1687	70
2006-03-12 08:00:08	1688	70.3
2006-03-12 09:00:08	1689	70.1
2006-03-12 10:00:08	1690	70.2
2006-03-12 11:00:08	1691	70
2006-03-12 12:00:08	1692	70.1
2006-03-12 13:00:08	1693	70.1
2006-03-12 14:00:08	1694	69.9
2006-03-12 15:00:08	1695	71.3
2006-03-12 16:00:08	1696	70.5
2006-03-12 17:00:08	1697	71.5
2006-03-12 18:00:08	1698	71.3
2006-03-12 19:00:08	1699	71.2
2006-03-12 20:00:08	1700	71.2
2006-03-12 21:00:08	1701	70.6
2006-03-12 22:00:09	1702	70.8
2006-03-12 23:00:09	1703	71.7
2006-03-13 00:00:09	1704	71.1
2006-03-13 01:00:09	1705	69.1
2006-03-13 02:00:09	1706	67.3
2006-03-13 03:00:09	1707	66.4
2006-03-13 04:00:09	1708	66.6
2006-03-13 05:00:09	1709	69.3
2006-03-13 06:00:09	1710	71.5
2006-03-13 07:00:09	1711	72.5
2006-03-13 08:00:09	1712	72.2
2006-03-13 09:00:09	1713	71.4
2006-03-13 10:00:09	1714	71.5
2006-03-13 11:00:09	1715	71.5
2006-03-13 12:00:09	1716	72.7
2006-03-13 13:00:09	1717	72.6
2006-03-13 14:00:09	1718	71.6
2006-03-13 15:00:09	1719	72.1
2006-03-13 16:00:09	1720	71
2006-03-13 17:00:09	1721	71.2
2006-03-13 18:00:09	1722	70.5
2006-03-13 19:00:09	1723	70.9
2006-03-13 20:00:09	1724	72.2
2006-03-13 21:00:09	1725	71.3
2006-03-13 22:00:09	1726	70.5
2006-03-13 23:00:09	1727	70.8
2006-03-14 00:00:09	1728	75.1
2006-03-14 01:00:09	1729	69
2006-03-14 02:00:09	1730	68.6
2006-03-14 03:00:09	1731	66.1
2006-03-14 04:00:09	1732	65.9
2006-03-14 05:00:09	1733	68.4
2006-03-14 06:00:09	1734	71.9
2006-03-14 07:00:09	1735	71.9
2006-03-14 08:00:09	1736	72.5
2006-03-14 09:00:09	1737	72.7
2006-03-14 10:00:09	1738	71.6
2006-03-14 11:00:09	1739	71.1
2006-03-14 12:00:09	1740	72.9
2006-03-14 13:00:09	1741	71.7
2006-03-14 14:00:09	1742	71.3
2006-03-14 15:00:09	1743	71.3
2006-03-14 16:00:09	1744	71.8
2006-03-14 17:00:09	1745	71.9
2006-03-14 18:00:09	1746	72
2006-03-14 19:00:09	1747	71.2
2006-03-14 20:00:09	1748	72.2
2006-03-14 21:00:09	1749	72.1
2006-03-14 22:00:09	1750	71.6
2006-03-14 23:00:09	1751	71.7
2006-03-15 00:00:09	1752	69.9
2006-03-15 01:00:09	1753	69.1
2006-03-15 02:00:09	1754	69.3
2006-03-15 03:00:09	1755	67.6
2006-03-15 04:00:09	1756	65.8
2006-03-15 05:00:09	1757	67.6
2006-03-15 06:00:09	1758	71.9
2006-03-15 07:00:09	1759	71.2
2006-03-15 08:00:09	1760	71.4
2006-03-15 09:00:09	1761	70.8
2006-03-15 10:00:09	1762	71.3
2006-03-15 11:00:09	1763	69.9
2006-03-15 12:00:09	1764	71.1
2006-03-15 13:00:09	1765	71.1
2006-03-15 14:00:09	1766	71.2
2006-03-15 15:00:09	1767	71.3
2006-03-15 16:00:09	1768	71.8
2006-03-15 17:00:09	1769	70.9
2006-03-15 18:00:09	1770	70.8
2006-03-15 19:00:09	1771	70.8
2006-03-15 20:00:09	1772	71.6
2006-03-15 21:00:09	1773	71.3
2006-03-15 22:00:09	1774	71.4
2006-03-15 23:00:09	1775	71.2
2006-03-16 00:00:09	1776	70.1
2006-03-16 01:00:09	1777	69.4
2006-03-16 02:00:09	1778	75.2
2006-03-16 03:00:09	1779	67.2
2006-03-16 04:00:09	1780	67.3
2006-03-16 05:00:09	1781	69.5
2006-03-16 06:00:09	1782	72.2
2006-03-16 07:00:09	1783	73.1
2006-03-16 08:00:09	1784	72.9
2006-03-16 09:00:09	1785	72.2
2006-03-16 10:00:09	1786	71.5
2006-03-16 11:00:09	1787	71.2
2006-03-16 12:00:09	1788
2006-03-16 13:00:09	1789
2006-03-16 14:00:09	1790
2006-03-16 15:00:09	1791
2006-03-16 16:00:09	1792
2006-03-16 17:00:09	1793
2006-03-16 18:00:09	1794
2006-03-16 19:00:09	1795
2006-03-16 20:00:09	1796
2006-03-16 21:00:09	1797
2006-03-16 22:00:09	1798
2006-03-16 23:00:09	1799
2006-03-17 00:00:09	1800
2006-03-17 01:00:09	1801
2006-03-17 02:00:09	1802
2006-03-17 03:00:09	1803
2006-03-17 04:00:09	1804
2006-03-17 05:00:09	1805
2006-03-17 06:00:09	1806
2006-03-17 07:00:09	1807
2006-03-17 08:00:09	1808
2006-03-17 09:00:09	1809
2006-03-17 10:00:09	1810
2006-03-17 11:00:09	1811	72.6
2006-03-17 12:00:09	1812	71.9
2006-03-17 13:00:09	1813	71.9
2006-03-17 14:00:09	1814	71.6
2006-03-17 15:00:09	1815	71.5
2006-03-17 16:00:09	1816	71.3
2006-03-17 17:00:09	1817	71.7
2006-03-17 18:00:09	1818	71.2
2006-03-17 19:00:09	1819	71.6
2006-03-17 20:00:09	1820	71.5
2006-03-17 21:00:09	1821	71.8
2006-03-17 22:00:09	1822	71.3
2006-03-17 23:00:09	1823	71.6
2006-03-18 00:00:09	1824	70.8
2006-03-18 01:00:09	1825	69.9
2006-03-18 02:00:09	1826	70.2
2006-03-18 03:00:09	1827	69.7
2006-03-18 04:00:09	1828	68.9
2006-03-18 05:00:09	1829	69.8
2006-03-18 06:00:09	1830	70.5
2006-03-18 07:00:09	1831	71.4
2006-03-18 08:00:09	1832	71.6
2006-03-18 09:00:09	1833	72.3
2006-03-18 10:00:09	1834	72.3
2006-03-18 11:00:09	1835	71.7
2006-03-18 12:00:09	1836	71.6
2006-03-18 13:00:09	1837	71.9
2006-03-18 14:00:09	1838	71.6
2006-03-18 15:00:09	1839	71.7
2006-03-18 16:00:09	1840	71.6
2006-03-18 17:00:09	1841	73.8
2006-03-18 18:00:09	1842	71.6
2006-03-18 19:00:09	1843	71.2
2006-03-18 20:00:09	1844	71.5
2006-03-18 21:00:09	1845	71.3
2006-03-18 22:00:09	1846	71.7
2006-03-18 23:00:09	1847	71
2006-03-19 00:00:09	1848	70.4
2006-03-19 01:00:09	1849	70.3
2006-03-19 02:00:09	1850	71.3
2006-03-19 03:00:09	1851	69.9
2006-03-19 04:00:09	1852	70.1
2006-03-19 05:00:09	1853	69.7
2006-03-19 06:00:09	1854	71.2
2006-03-19 07:00:09	1855	70.9
2006-03-19 08:00:09	1856	70.2
2006-03-19 09:00:09	1857	70.5
2006-03-19 10:00:09	1858	70.8
2006-03-19 11:00:09	1859	70.3
2006-03-19 12:00:09	1860	70.6
2006-03-19 13:00:09	1861	71
2006-03-19 14:00:09	1862	70.9
2006-03-19 15:00:09	1863	72.1
2006-03-19 16:00:09	1864	71.9
2006-03-19 17:00:09	1865	71.9
2006-03-19 18:00:09	1866	71.5
2006-03-19 19:00:09	1867	71.6
2006-03-19 20:00:09	1868	71.4
2006-03-19 21:00:09	1869	71.1
2006-03-19 22:00:09	1870	71.2
2006-03-19 23:00:09	1871	70.5
2006-03-20 00:00:09	1872	69.4
2006-03-20 01:00:09	1873	70.5
2006-03-20 02:00:09	1874	68.6
2006-03-20 03:00:09	1875	67.6
2006-03-20 04:00:09	1876	67
2006-03-20 05:00:09	1877	68.7
2006-03-20 06:00:09	1878	72.1
2006-03-20 07:00:09	1879	72.2
2006-03-20 08:00:09	1880	72
2006-03-20 09:00:09	1881	71.6
2006-03-20 10:00:09	1882	72.9
2006-03-20 11:00:09	1883	72.1
2006-03-20 12:00:09	1884	72
2006-03-20 13:00:09	1885	73.8
2006-03-20 14:00:09	1886	72.5
2006-03-20 15:00:09	1887	72
2006-03-20 16:00:09	1888	72.5
2006-03-20 17:00:09	1889	71.8
2006-03-20 18:00:09	1890	71.8
2006-03-20 19:00:09	1891	71.7
2006-03-20 20:00:09	1892	71.4
2006-03-20 21:00:09	1893	73
2006-03-20 22:00:09	1894	71.1
2006-03-20 23:00:09	1895	71.2
2006-03-21 00:00:09	1896	70.6
2006-03-21 01:00:09	1897	69.1
2006-03-21 02:00:09	1898	68.8
2006-03-21 03:00:09	1899	65.6
2006-03-21 04:00:09	1900	67.1
2006-03-21 05:00:09	1901	68.4
2006-03-21 06:00:10	1902	72.6
2006-03-21 07:00:10	1903	72.1
2006-03-21 08:00:10	1904	72.4
2006-03-21 09:00:10	1905	71.7
2006-03-21 10:00:10	1906	71.3
2006-03-21 11:00:10	1907	71.4
2006-03-21 12:00:10	1908	71.3
2006-03-21 13:00:10	1909	71
2006-03-21 14:00:10	1910	72.2
2006-03-21 15:00:10	1911	73.8
2006-03-21 16:00:10	1912	74.4
2006-03-21 17:00:10	1913	72.7
2006-03-21 18:00:10	1914	70.8
2006-03-21 19:00:10	1915	71.6
2006-03-21 20:00:10	1916	71.7
2006-03-21 21:00:10	1917	72.3
2006-03-21 22:00:10	1918	71.5
2006-03-21 23:00:10	1919	71.4
2006-03-22 00:00:10	1920	70.4
2006-03-22 01:00:10	1921	69.5
2006-03-22 02:00:10	1922	68.2
2006-03-22 03:00:10	1923	67.1
2006-03-22 04:00:10	1924	66.4
2006-03-22 05:00:10	1925	68.5
2006-03-22 06:00:10	1926	73.6
2006-03-22 07:00:10	1927	72.3
2006-03-22 08:00:10	1928	72.5
2006-03-22 09:00:10	1929	73.2
2006-03-22 10:00:10	1930	72
2006-03-22 11:00:10	1931	72.1
2006-03-22 12:00:10	1932	71.9
2006-03-22 13:00:10	1933	72.1
2006-03-22 14:00:10	1934	71.9
2006-03-22 15:00:10	1935	72.6
2006-03-22 16:00:10	1936	71.2
2006-03-22 17:00:10	1937	71
2006-03-22 18:00:10	1938	71.1
2006-03-22 19:00:10	1939	71.3
2006-03-22 20:00:10	1940	71.3
2006-03-22 21:00:10	1941	70.8
2006-03-22 22:00:10	1942	71.2
2006-03-22 23:00:10	1943	71.2
2006-03-23 00:00:10	1944	70.6
2006-03-23 01:00:10	1945	69.8
2006-03-23 02:00:10	1946	68.8
2006-03-23 03:00:10	1947	66.3
2006-03-23 04:00:10	1948	66.2
2006-03-23 05:00:10	1949	68.9
2006-03-23 06:00:10	1950	71.8
2006-03-23 07:00:10	1951	71.5
2006-03-23 08:00:10	1952	72.3
2006-03-23 09:00:10	1953	71.6
2006-03-23 10:00:10	1954	71.6
2006-03-23 11:00:10	1955	71.5
2006-03-23 12:00:10	1956	72.8
2006-03-23 13:00:10	1957	71.8
2006-03-23 14:00:10	1958	71.4
2006-03-23 15:00:10	1959	71.7
2006-03-23 16:00:10	1960	71.5
2006-03-23 17:00:10	1961	70.9
2006-03-23 18:00:10	1962	71.5
2006-03-23 19:00:10	1963	70.9
2006-03-23 20:00:10	1964	72.6
2006-03-23 21:00:10	1965	74.3
2006-03-23 22:00:10	1966	71
2006-03-23 23:00:10	1967	71.8
2006-03-24 00:00:10	1968	69.7
2006-03-24 01:00:10	1969	71.8
2006-03-24 02:00:10	1970	69.2
2006-03-24 03:00:10	1971	68.3
2006-03-24 04:00:10	1972	67.2
2006-03-24 05:00:10	1973	69.2
2006-03-24 06:00:10	1974	71.7
2006-03-24 07:00:10	1975	72
2006-03-24 08:00:10	1976	73
2006-03-24 09:00:10	1977	71.9
2006-03-24 10:00:10	1978	71.7
2006-03-24 11:00:10	1979	71.5
2006-03-24 12:00:10	1980	71.8
2006-03-24 13:00:10	1981	75.1
2006-03-24 14:00:10	1982	73.2
2006-03-24 15:00:10	1983	71
2006-03-24 16:00:10	1984	70.9
2006-03-24 17:00:10	1985	71.3
2006-03-24 18:00:10	1986	70.4
2006-03-24 19:00:10	1987	71.4
2006-03-24 20:00:10	1988	72
2006-03-24 21:00:10	1989	72.2
2006-03-24 22:00:10	1990	72.2
2006-03-24 23:00:10	1991	71.7
2006-03-25 00:00:10	1992	70.4
2006-03-25 01:00:10	1993	69.7
2006-03-25 02:00:10	1994	70.8
2006-03-25 03:00:10	1995	68.4
2006-03-25 04:00:10	1996	69.1
2006-03-25 05:00:10	1997	69.9
2006-03-25 06:00:10	1998	70.8
[truncated: 6,762 more rows]

## Sheet: MARTIOU2006
25th Martiou street
Date & Hour (EET)	A/A	Leq (dB(A)
2006-01-01 01:00:00	1
2006-01-01 02:00:00	2
2006-01-01 03:00:00	3
2006-01-01 04:00:00	4
2006-01-01 05:00:00	5
2006-01-01 06:00:00	6
2006-01-01 07:00:00	7
2006-01-01 08:00:00	8
2006-01-01 09:00:00	9
2006-01-01 10:00:00	10
2006-01-01 11:00:00	11
2006-01-01 12:00:00	12
2006-01-01 13:00:00	13
2006-01-01 14:00:00	14
2006-01-01 15:00:00	15
2006-01-01 16:00:00	16
2006-01-01 17:00:00	17
2006-01-01 18:00:00	18
2006-01-01 19:00:00	19
2006-01-01 20:00:00	20
2006-01-01 21:00:00	21
2006-01-01 22:00:00	22
2006-01-01 23:00:00	23
2006-01-02	24
2006-01-02 01:00:00	25
2006-01-02 02:00:00	26
2006-01-02 03:00:00	27
2006-01-02 04:00:00	28
2006-01-02 05:00:00	29
2006-01-02 06:00:00	30
2006-01-02 07:00:00	31
2006-01-02 08:00:00	32
2006-01-02 09:00:00	33
2006-01-02 10:00:00	34
2006-01-02 11:00:00	35
2006-01-02 12:00:00	36
2006-01-02 13:00:00	37
2006-01-02 14:00:00	38
2006-01-02 15:00:00	39
2006-01-02 16:00:00	40
2006-01-02 17:00:00	41
2006-01-02 18:00:00	42
2006-01-02 19:00:00	43
2006-01-02 20:00:00	44
2006-01-02 21:00:00	45
2006-01-02 22:00:00	46
2006-01-02 23:00:00	47
2006-01-03	48
2006-01-03 01:00:00	49
2006-01-03 02:00:00	50
2006-01-03 03:00:00	51
2006-01-03 04:00:00	52
2006-01-03 05:00:00	53
2006-01-03 06:00:00	54
2006-01-03 07:00:00	55
2006-01-03 08:00:00	56
2006-01-03 09:00:00	57
2006-01-03 10:00:00	58
2006-01-03 11:00:00	59
2006-01-03 12:00:00	60
2006-01-03 13:00:00	61
2006-01-03 14:00:00	62
2006-01-03 15:00:00	63
2006-01-03 16:00:00	64
2006-01-03 17:00:00	65
2006-01-03 18:00:00	66
2006-01-03 19:00:00	67
2006-01-03 20:00:00	68
2006-01-03 21:00:00	69
2006-01-03 22:00:00	70
2006-01-03 23:00:00	71
2006-01-04	72
2006-01-04 01:00:00	73
2006-01-04 02:00:00	74
2006-01-04 03:00:00	75
2006-01-04 04:00:00	76
2006-01-04 05:00:00	77
2006-01-04 06:00:00	78
2006-01-04 07:00:00	79
2006-01-04 08:00:00	80
2006-01-04 09:00:00	81
2006-01-04 10:00:00	82
2006-01-04 11:00:00	83
2006-01-04 12:00:00	84
2006-01-04 13:00:00	85
2006-01-04 14:00:00	86
2006-01-04 15:00:00	87
2006-01-04 16:00:00	88
2006-01-04 17:00:00	89
2006-01-04 18:00:00	90
2006-01-04 19:00:00	91
2006-01-04 20:00:00	92
2006-01-04 21:00:00	93
2006-01-04 22:00:00	94
2006-01-04 23:00:00	95
2006-01-05	96
2006-01-05 01:00:00	97
2006-01-05 02:00:00	98
2006-01-05 03:00:00	99
2006-01-05 04:00:00	100
2006-01-05 05:00:00	101
2006-01-05 06:00:00	102
2006-01-05 07:00:01	103
2006-01-05 08:00:01	104
2006-01-05 09:00:01	105
2006-01-05 10:00:01	106
2006-01-05 11:00:01	107
2006-01-05 12:00:01	108
2006-01-05 13:00:01	109
2006-01-05 14:00:01	110
2006-01-05 15:00:01	111
2006-01-05 16:00:01	112
2006-01-05 17:00:01	113
2006-01-05 18:00:01	114
2006-01-05 19:00:01	115
2006-01-05 20:00:01	116
2006-01-05 21:00:01	117
2006-01-05 22:00:01	118
2006-01-05 23:00:01	119
2006-01-06 00:00:01	120
2006-01-06 01:00:01	121
2006-01-06 02:00:01	122
2006-01-06 03:00:01	123
2006-01-06 04:00:01	124
2006-01-06 05:00:01	125
2006-01-06 06:00:01	126
2006-01-06 07:00:01	127
2006-01-06 08:00:01	128
2006-01-06 09:00:01	129
2006-01-06 10:00:01	130
2006-01-06 11:00:01	131
2006-01-06 12:00:01	132
2006-01-06 13:00:01	133
2006-01-06 14:00:01	134
2006-01-06 15:00:01	135
2006-01-06 16:00:01	136
2006-01-06 17:00:01	137
2006-01-06 18:00:01	138
2006-01-06 19:00:01	139
2006-01-06 20:00:01	140
2006-01-06 21:00:01	141
2006-01-06 22:00:01	142
2006-01-06 23:00:01	143
2006-01-07 00:00:01	144
2006-01-07 01:00:01	145
2006-01-07 02:00:01	146
2006-01-07 03:00:01	147
2006-01-07 04:00:01	148
2006-01-07 05:00:01	149
2006-01-07 06:00:01	150
2006-01-07 07:00:01	151
2006-01-07 08:00:01	152
2006-01-07 09:00:01	153
2006-01-07 10:00:01	154
2006-01-07 11:00:01	155
2006-01-07 12:00:01	156
2006-01-07 13:00:01	157
2006-01-07 14:00:01	158
2006-01-07 15:00:01	159
2006-01-07 16:00:01	160
2006-01-07 17:00:01	161
2006-01-07 18:00:01	162
2006-01-07 19:00:01	163
2006-01-07 20:00:01	164
2006-01-07 21:00:01	165
2006-01-07 22:00:01	166
2006-01-07 23:00:01	167
2006-01-08 00:00:01	168
2006-01-08 01:00:01	169
2006-01-08 02:00:01	170
2006-01-08 03:00:01	171
2006-01-08 04:00:01	172
2006-01-08 05:00:01	173
2006-01-08 06:00:01	174
2006-01-08 07:00:01	175
2006-01-08 08:00:01	176
2006-01-08 09:00:01	177
2006-01-08 10:00:01	178
2006-01-08 11:00:01	179
2006-01-08 12:00:01	180
2006-01-08 13:00:01	181
2006-01-08 14:00:01	182
2006-01-08 15:00:01	183
2006-01-08 16:00:01	184
2006-01-08 17:00:01	185
2006-01-08 18:00:01	186
2006-01-08 19:00:01	187
2006-01-08 20:00:01	188
2006-01-08 21:00:01	189
2006-01-08 22:00:01	190
2006-01-08 23:00:01	191
2006-01-09 00:00:01	192
2006-01-09 01:00:01	193
2006-01-09 02:00:01	194
2006-01-09 03:00:01	195
2006-01-09 04:00:01	196
2006-01-09 05:00:01	197
2006-01-09 06:00:01	198
2006-01-09 07:00:01	199
2006-01-09 08:00:01	200
2006-01-09 09:00:01	201
2006-01-09 10:00:01	202
2006-01-09 11:00:01	203
2006-01-09 12:00:01	204
2006-01-09 13:00:01	205
2006-01-09 14:00:01	206
2006-01-09 15:00:01	207
2006-01-09 16:00:01	208
2006-01-09 17:00:01	209
2006-01-09 18:00:01	210
2006-01-09 19:00:01	211
2006-01-09 20:00:01	212
2006-01-09 21:00:01	213
2006-01-09 22:00:01	214
2006-01-09 23:00:01	215
2006-01-10 00:00:01	216
2006-01-10 01:00:01	217
2006-01-10 02:00:01	218
2006-01-10 03:00:01	219
2006-01-10 04:00:01	220
2006-01-10 05:00:01	221
2006-01-10 06:00:01	222
2006-01-10 07:00:01	223
2006-01-10 08:00:01	224
2006-01-10 09:00:01	225
2006-01-10 10:00:01	226
2006-01-10 11:00:01	227
2006-01-10 12:00:01	228
2006-01-10 13:00:01	229
2006-01-10 14:00:01	230
2006-01-10 15:00:01	231
2006-01-10 16:00:01	232
2006-01-10 17:00:01	233
2006-01-10 18:00:01	234
2006-01-10 19:00:01	235
2006-01-10 20:00:01	236
2006-01-10 21:00:01	237
2006-01-10 22:00:01	238
2006-01-10 23:00:01	239
2006-01-11 00:00:01	240
2006-01-11 01:00:01	241
2006-01-11 02:00:01	242
2006-01-11 03:00:01	243
2006-01-11 04:00:01	244
2006-01-11 05:00:01	245
2006-01-11 06:00:01	246
2006-01-11 07:00:01	247
2006-01-11 08:00:01	248
2006-01-11 09:00:01	249
2006-01-11 10:00:01	250
2006-01-11 11:00:01	251
2006-01-11 12:00:01	252
2006-01-11 13:00:01	253
2006-01-11 14:00:01	254
2006-01-11 15:00:01	255
2006-01-11 16:00:01	256
2006-01-11 17:00:01	257
2006-01-11 18:00:01	258
2006-01-11 19:00:01	259
2006-01-11 20:00:01	260
2006-01-11 21:00:01	261
2006-01-11 22:00:01	262
2006-01-11 23:00:01	263
2006-01-12 00:00:01	264
2006-01-12 01:00:01	265
2006-01-12 02:00:01	266
2006-01-12 03:00:01	267
2006-01-12 04:00:01	268
2006-01-12 05:00:01	269
2006-01-12 06:00:01	270
2006-01-12 07:00:01	271
2006-01-12 08:00:01	272
2006-01-12 09:00:01	273
2006-01-12 10:00:01	274
2006-01-12 11:00:01	275
2006-01-12 12:00:01	276
2006-01-12 13:00:01	277
2006-01-12 14:00:01	278
2006-01-12 15:00:01	279
2006-01-12 16:00:01	280
2006-01-12 17:00:01	281
2006-01-12 18:00:01	282
2006-01-12 19:00:01	283
2006-01-12 20:00:01	284
2006-01-12 21:00:01	285
2006-01-12 22:00:01	286
2006-01-12 23:00:01	287
2006-01-13 00:00:01	288
2006-01-13 01:00:01	289
2006-01-13 02:00:01	290
2006-01-13 03:00:01	291
2006-01-13 04:00:01	292
2006-01-13 05:00:01	293
2006-01-13 06:00:01	294
2006-01-13 07:00:01	295
2006-01-13 08:00:01	296
2006-01-13 09:00:01	297
2006-01-13 10:00:01	298
2006-01-13 11:00:01	299
2006-01-13 12:00:01	300
2006-01-13 13:00:01	301
2006-01-13 14:00:02	302
2006-01-13 15:00:02	303
2006-01-13 16:00:02	304
2006-01-13 17:00:02	305
2006-01-13 18:00:02	306
2006-01-13 19:00:02	307
2006-01-13 20:00:02	308
2006-01-13 21:00:02	309
2006-01-13 22:00:02	310
2006-01-13 23:00:02	311
2006-01-14 00:00:02	312
2006-01-14 01:00:02	313
2006-01-14 02:00:02	314
2006-01-14 03:00:02	315
2006-01-14 04:00:02	316
2006-01-14 05:00:02	317
2006-01-14 06:00:02	318
2006-01-14 07:00:02	319
2006-01-14 08:00:02	320
2006-01-14 09:00:02	321
2006-01-14 10:00:02	322
2006-01-14 11:00:02	323
2006-01-14 12:00:02	324
2006-01-14 13:00:02	325
2006-01-14 14:00:02	326
2006-01-14 15:00:02	327
2006-01-14 16:00:02	328
2006-01-14 17:00:02	329
2006-01-14 18:00:02	330
2006-01-14 19:00:02	331
2006-01-14 20:00:02	332
2006-01-14 21:00:02	333
2006-01-14 22:00:02	334
2006-01-14 23:00:02	335
2006-01-15 00:00:02	336
2006-01-15 01:00:02	337
2006-01-15 02:00:02	338
2006-01-15 03:00:02	339
2006-01-15 04:00:02	340
2006-01-15 05:00:02	341
2006-01-15 06:00:02	342
2006-01-15 07:00:02	343
2006-01-15 08:00:02	344
2006-01-15 09:00:02	345
2006-01-15 10:00:02	346
2006-01-15 11:00:02	347
2006-01-15 12:00:02	348
2006-01-15 13:00:02	349
2006-01-15 14:00:02	350
2006-01-15 15:00:02	351
2006-01-15 16:00:02	352
2006-01-15 17:00:02	353
2006-01-15 18:00:02	354
2006-01-15 19:00:02	355
2006-01-15 20:00:02	356
2006-01-15 21:00:02	357
2006-01-15 22:00:02	358
2006-01-15 23:00:02	359
2006-01-16 00:00:02	360
2006-01-16 01:00:02	361
2006-01-16 02:00:02	362
2006-01-16 03:00:02	363
2006-01-16 04:00:02	364
2006-01-16 05:00:02	365
2006-01-16 06:00:02	366
2006-01-16 07:00:02	367
2006-01-16 08:00:02	368
2006-01-16 09:00:02	369
2006-01-16 10:00:02	370
2006-01-16 11:00:02	371
2006-01-16 12:00:02	372
2006-01-16 13:00:02	373
2006-01-16 14:00:02	374
2006-01-16 15:00:02	375
2006-01-16 16:00:02	376
2006-01-16 17:00:02	377
2006-01-16 18:00:02	378
2006-01-16 19:00:02	379
2006-01-16 20:00:02	380
2006-01-16 21:00:02	381
2006-01-16 22:00:02	382
2006-01-16 23:00:02	383
2006-01-17 00:00:02	384
2006-01-17 01:00:02	385
2006-01-17 02:00:02	386
2006-01-17 03:00:02	387
2006-01-17 04:00:02	388
2006-01-17 05:00:02	389
2006-01-17 06:00:02	390
2006-01-17 07:00:02	391
2006-01-17 08:00:02	392
2006-01-17 09:00:02	393
2006-01-17 10:00:02	394
2006-01-17 11:00:02	395
2006-01-17 12:00:02	396
2006-01-17 13:00:02	397
2006-01-17 14:00:02	398
2006-01-17 15:00:02	399
2006-01-17 16:00:02	400
2006-01-17 17:00:02	401
2006-01-17 18:00:02	402
2006-01-17 19:00:02	403
2006-01-17 20:00:02	404
2006-01-17 21:00:02	405
2006-01-17 22:00:02	406
2006-01-17 23:00:02	407
2006-01-18 00:00:02	408
2006-01-18 01:00:02	409
2006-01-18 02:00:02	410
2006-01-18 03:00:02	411
2006-01-18 04:00:02	412
2006-01-18 05:00:02	413
2006-01-18 06:00:02	414
2006-01-18 07:00:02	415
2006-01-18 08:00:02	416
2006-01-18 09:00:02	417
2006-01-18 10:00:02	418
2006-01-18 11:00:02	419
2006-01-18 12:00:02	420
2006-01-18 13:00:02	421
2006-01-18 14:00:02	422
2006-01-18 15:00:02	423
2006-01-18 16:00:02	424
2006-01-18 17:00:02	425
2006-01-18 18:00:02	426
2006-01-18 19:00:02	427
2006-01-18 20:00:02	428
2006-01-18 21:00:02	429
2006-01-18 22:00:02	430
2006-01-18 23:00:02	431
2006-01-19 00:00:02	432
2006-01-19 01:00:02	433
2006-01-19 02:00:02	434
2006-01-19 03:00:02	435
2006-01-19 04:00:02	436
2006-01-19 05:00:02	437
2006-01-19 06:00:02	438
2006-01-19 07:00:02	439
2006-01-19 08:00:02	440
2006-01-19 09:00:02	441
2006-01-19 10:00:02	442
2006-01-19 11:00:02	443
2006-01-19 12:00:02	444
2006-01-19 13:00:02	445
2006-01-19 14:00:02	446
2006-01-19 15:00:02	447
2006-01-19 16:00:02	448
2006-01-19 17:00:02	449
2006-01-19 18:00:02	450
2006-01-19 19:00:02	451
2006-01-19 20:00:02	452
2006-01-19 21:00:02	453
2006-01-19 22:00:02	454
2006-01-19 23:00:02	455
2006-01-20 00:00:02	456
2006-01-20 01:00:02	457
2006-01-20 02:00:02	458
2006-01-20 03:00:02	459
2006-01-20 04:00:02	460
2006-01-20 05:00:02	461
2006-01-20 06:00:02	462
2006-01-20 07:00:02	463
2006-01-20 08:00:02	464
2006-01-20 09:00:02	465
2006-01-20 10:00:02	466
2006-01-20 11:00:02	467
2006-01-20 12:00:02	468
2006-01-20 13:00:02	469
2006-01-20 14:00:02	470
2006-01-20 15:00:02	471
2006-01-20 16:00:02	472
2006-01-20 17:00:02	473
2006-01-20 18:00:02	474
2006-01-20 19:00:02	475
2006-01-20 20:00:02	476
2006-01-20 21:00:02	477
2006-01-20 22:00:02	478
2006-01-20 23:00:02	479
2006-01-21 00:00:02	480
2006-01-21 01:00:02	481
2006-01-21 02:00:02	482
2006-01-21 03:00:02	483
2006-01-21 04:00:02	484
2006-01-21 05:00:02	485
2006-01-21 06:00:02	486
2006-01-21 07:00:02	487
2006-01-21 08:00:02	488
2006-01-21 09:00:02	489
2006-01-21 10:00:02	490
2006-01-21 11:00:02	491
2006-01-21 12:00:02	492
2006-01-21 13:00:02	493
2006-01-21 14:00:02	494
2006-01-21 15:00:02	495
2006-01-21 16:00:02	496
2006-01-21 17:00:02	497
2006-01-21 18:00:02	498
2006-01-21 19:00:02	499
2006-01-21 20:00:02	500
2006-01-21 21:00:02	501
2006-01-21 22:00:03	502
2006-01-21 23:00:03	503
2006-01-22 00:00:03	504
2006-01-22 01:00:03	505
2006-01-22 02:00:03	506
2006-01-22 03:00:03	507
2006-01-22 04:00:03	508
2006-01-22 05:00:03	509
2006-01-22 06:00:03	510
2006-01-22 07:00:03	511
2006-01-22 08:00:03	512
2006-01-22 09:00:03	513
2006-01-22 10:00:03	514
2006-01-22 11:00:03	515
2006-01-22 12:00:03	516
2006-01-22 13:00:03	517
2006-01-22 14:00:03	518
2006-01-22 15:00:03	519
2006-01-22 16:00:03	520
2006-01-22 17:00:03	521
2006-01-22 18:00:03	522
2006-01-22 19:00:03	523
2006-01-22 20:00:03	524
2006-01-22 21:00:03	525
2006-01-22 22:00:03	526
2006-01-22 23:00:03	527
2006-01-23 00:00:03	528
2006-01-23 01:00:03	529
2006-01-23 02:00:03	530
2006-01-23 03:00:03	531
2006-01-23 04:00:03	532
2006-01-23 05:00:03	533
2006-01-23 06:00:03	534
2006-01-23 07:00:03	535
2006-01-23 08:00:03	536
2006-01-23 09:00:03	537
2006-01-23 10:00:03	538
2006-01-23 11:00:03	539
2006-01-23 12:00:03	540
2006-01-23 13:00:03	541
2006-01-23 14:00:03	542
2006-01-23 15:00:03	543
2006-01-23 16:00:03	544
2006-01-23 17:00:03	545
2006-01-23 18:00:03	546
2006-01-23 19:00:03	547
2006-01-23 20:00:03	548
2006-01-23 21:00:03	549
2006-01-23 22:00:03	550
2006-01-23 23:00:03	551
2006-01-24 00:00:03	552
2006-01-24 01:00:03	553
2006-01-24 02:00:03	554
2006-01-24 03:00:03	555
2006-01-24 04:00:03	556
2006-01-24 05:00:03	557
2006-01-24 06:00:03	558
2006-01-24 07:00:03	559
2006-01-24 08:00:03	560
2006-01-24 09:00:03	561
2006-01-24 10:00:03	562
2006-01-24 11:00:03	563
2006-01-24 12:00:03	564
2006-01-24 13:00:03	565
2006-01-24 14:00:03	566
2006-01-24 15:00:03	567
2006-01-24 16:00:03	568
2006-01-24 17:00:03	569
2006-01-24 18:00:03	570
2006-01-24 19:00:03	571
2006-01-24 20:00:03	572
2006-01-24 21:00:03	573
2006-01-24 22:00:03	574
2006-01-24 23:00:03	575
2006-01-25 00:00:03	576
2006-01-25 01:00:03	577
2006-01-25 02:00:03	578
2006-01-25 03:00:03	579
2006-01-25 04:00:03	580
2006-01-25 05:00:03	581
2006-01-25 06:00:03	582
2006-01-25 07:00:03	583
2006-01-25 08:00:03	584
2006-01-25 09:00:03	585
2006-01-25 10:00:03	586
2006-01-25 11:00:03	587
2006-01-25 12:00:03	588
2006-01-25 13:00:03	589
2006-01-25 14:00:03	590
2006-01-25 15:00:03	591
2006-01-25 16:00:03	592
2006-01-25 17:00:03	593
2006-01-25 18:00:03	594
2006-01-25 19:00:03	595
2006-01-25 20:00:03	596
2006-01-25 21:00:03	597
2006-01-25 22:00:03	598
2006-01-25 23:00:03	599
2006-01-26 00:00:03	600
2006-01-26 01:00:03	601
2006-01-26 02:00:03	602
2006-01-26 03:00:03	603
2006-01-26 04:00:03	604
2006-01-26 05:00:03	605
2006-01-26 06:00:03	606
2006-01-26 07:00:03	607
2006-01-26 08:00:03	608
2006-01-26 09:00:03	609
2006-01-26 10:00:03	610
2006-01-26 11:00:03	611
2006-01-26 12:00:03	612
2006-01-26 13:00:03	613
2006-01-26 14:00:03	614
2006-01-26 15:00:03	615
2006-01-26 16:00:03	616
2006-01-26 17:00:03	617
2006-01-26 18:00:03	618
2006-01-26 19:00:03	619
2006-01-26 20:00:03	620
2006-01-26 21:00:03	621
2006-01-26 22:00:03	622
2006-01-26 23:00:03	623
2006-01-27 00:00:03	624
2006-01-27 01:00:03	625
2006-01-27 02:00:03	626
2006-01-27 03:00:03	627
2006-01-27 04:00:03	628
2006-01-27 05:00:03	629
2006-01-27 06:00:03	630
2006-01-27 07:00:03	631
2006-01-27 08:00:03	632
2006-01-27 09:00:03	633
2006-01-27 10:00:03	634
2006-01-27 11:00:03	635
2006-01-27 12:00:03	636
2006-01-27 13:00:03	637
2006-01-27 14:00:03	638
2006-01-27 15:00:03	639
2006-01-27 16:00:03	640
2006-01-27 17:00:03	641
2006-01-27 18:00:03	642
2006-01-27 19:00:03	643
2006-01-27 20:00:03	644
2006-01-27 21:00:03	645
2006-01-27 22:00:03	646
2006-01-27 23:00:03	647
2006-01-28 00:00:03	648
2006-01-28 01:00:03	649
2006-01-28 02:00:03	650
2006-01-28 03:00:03	651
2006-01-28 04:00:03	652
2006-01-28 05:00:03	653
2006-01-28 06:00:03	654
2006-01-28 07:00:03	655
2006-01-28 08:00:03	656
2006-01-28 09:00:03	657
2006-01-28 10:00:03	658
2006-01-28 11:00:03	659
2006-01-28 12:00:03	660
2006-01-28 13:00:03	661
2006-01-28 14:00:03	662
2006-01-28 15:00:03	663
2006-01-28 16:00:03	664
2006-01-28 17:00:03	665
2006-01-28 18:00:03	666
2006-01-28 19:00:03	667
2006-01-28 20:00:03	668
2006-01-28 21:00:03	669
2006-01-28 22:00:03	670
2006-01-28 23:00:03	671
2006-01-29 00:00:03	672
2006-01-29 01:00:03	673
2006-01-29 02:00:03	674
2006-01-29 03:00:03	675
2006-01-29 04:00:03	676
2006-01-29 05:00:03	677
2006-01-29 06:00:03	678
2006-01-29 07:00:03	679
2006-01-29 08:00:03	680
2006-01-29 09:00:03	681
2006-01-29 10:00:03	682
2006-01-29 11:00:03	683
2006-01-29 12:00:03	684
2006-01-29 13:00:03	685
2006-01-29 14:00:03	686
2006-01-29 15:00:03	687
2006-01-29 16:00:03	688
2006-01-29 17:00:03	689
2006-01-29 18:00:03	690
2006-01-29 19:00:03	691
2006-01-29 20:00:03	692
2006-01-29 21:00:03	693
2006-01-29 22:00:03	694
2006-01-29 23:00:03	695
2006-01-30 00:00:03	696
2006-01-30 01:00:03	697
2006-01-30 02:00:03	698
2006-01-30 03:00:03	699
2006-01-30 04:00:03	700
2006-01-30 05:00:03	701
2006-01-30 06:00:03	702
2006-01-30 07:00:04	703
2006-01-30 08:00:04	704
2006-01-30 09:00:04	705
2006-01-30 10:00:04	706
2006-01-30 11:00:04	707
2006-01-30 12:00:04	708
2006-01-30 13:00:04	709
2006-01-30 14:00:04	710
2006-01-30 15:00:04	711
2006-01-30 16:00:04	712
2006-01-30 17:00:04	713
2006-01-30 18:00:04	714
2006-01-30 19:00:04	715
2006-01-30 20:00:04	716
2006-01-30 21:00:04	717
2006-01-30 22:00:04	718
2006-01-30 23:00:04	719
2006-01-31 00:00:04	720
2006-01-31 01:00:04	721
2006-01-31 02:00:04	722
2006-01-31 03:00:04	723
2006-01-31 04:00:04	724
2006-01-31 05:00:04	725
2006-01-31 06:00:04	726
2006-01-31 07:00:04	727
2006-01-31 08:00:04	728
2006-01-31 09:00:04	729
2006-01-31 10:00:04	730
2006-01-31 11:00:04	731
2006-01-31 12:00:04	732
2006-01-31 13:00:04	733
2006-01-31 14:00:04	734
2006-01-31 15:00:04	735
2006-01-31 16:00:04	736
2006-01-31 17:00:04	737
2006-01-31 18:00:04	738
2006-01-31 19:00:04	739
2006-01-31 20:00:04	740
2006-01-31 21:00:04	741
2006-01-31 22:00:04	742
2006-01-31 23:00:04	743
2006-02-01 00:00:04	744
2006-02-01 01:00:04	745
2006-02-01 02:00:04	746
2006-02-01 03:00:04	747
2006-02-01 04:00:04	748
2006-02-01 05:00:04	749
2006-02-01 06:00:04	750
2006-02-01 07:00:04	751
2006-02-01 08:00:04	752
2006-02-01 09:00:04	753
2006-02-01 10:00:04	754
2006-02-01 11:00:04	755
2006-02-01 12:00:04	756
2006-02-01 13:00:04	757
2006-02-01 14:00:04	758
2006-02-01 15:00:04	759
2006-02-01 16:00:04	760
2006-02-01 17:00:04	761
2006-02-01 18:00:04	762
2006-02-01 19:00:04	763
2006-02-01 20:00:04	764
2006-02-01 21:00:04	765
2006-02-01 22:00:04	766
2006-02-01 23:00:04	767
2006-02-02 00:00:04	768
2006-02-02 01:00:04	769
2006-02-02 02:00:04	770
2006-02-02 03:00:04	771
2006-02-02 04:00:04	772
2006-02-02 05:00:04	773
2006-02-02 06:00:04	774
2006-02-02 07:00:04	775
2006-02-02 08:00:04	776
2006-02-02 09:00:04	777
2006-02-02 10:00:04	778
2006-02-02 11:00:04	779
2006-02-02 12:00:04	780
2006-02-02 13:00:04	781
2006-02-02 14:00:04	782
2006-02-02 15:00:04	783
2006-02-02 16:00:04	784
2006-02-02 17:00:04	785
2006-02-02 18:00:04	786
2006-02-02 19:00:04	787
2006-02-02 20:00:04	788
2006-02-02 21:00:04	789
2006-02-02 22:00:04	790
2006-02-02 23:00:04	791
2006-02-03 00:00:04	792
2006-02-03 01:00:04	793
2006-02-03 02:00:04	794
2006-02-03 03:00:04	795
2006-02-03 04:00:04	796
2006-02-03 05:00:04	797
2006-02-03 06:00:04	798
2006-02-03 07:00:04	799
2006-02-03 08:00:04	800
2006-02-03 09:00:04	801
2006-02-03 10:00:04	802
2006-02-03 11:00:04	803
2006-02-03 12:00:04	804
2006-02-03 13:00:04	805
2006-02-03 14:00:04	806
2006-02-03 15:00:04	807
2006-02-03 16:00:04	808
2006-02-03 17:00:04	809
2006-02-03 18:00:04	810
2006-02-03 19:00:04	811
2006-02-03 20:00:04	812
2006-02-03 21:00:04	813
2006-02-03 22:00:04	814
2006-02-03 23:00:04	815
2006-02-04 00:00:04	816
2006-02-04 01:00:04	817
2006-02-04 02:00:04	818
2006-02-04 03:00:04	819
2006-02-04 04:00:04	820
2006-02-04 05:00:04	821
2006-02-04 06:00:04	822
2006-02-04 07:00:04	823
2006-02-04 08:00:04	824
2006-02-04 09:00:04	825
2006-02-04 10:00:04	826
2006-02-04 11:00:04	827
2006-02-04 12:00:04	828
2006-02-04 13:00:04	829
2006-02-04 14:00:04	830
2006-02-04 15:00:04	831
2006-02-04 16:00:04	832
2006-02-04 17:00:04	833
2006-02-04 18:00:04	834
2006-02-04 19:00:04	835
2006-02-04 20:00:04	836
2006-02-04 21:00:04	837
2006-02-04 22:00:04	838
2006-02-04 23:00:04	839
2006-02-05 00:00:04	840
2006-02-05 01:00:04	841
2006-02-05 02:00:04	842
2006-02-05 03:00:04	843
2006-02-05 04:00:04	844
2006-02-05 05:00:04	845
2006-02-05 06:00:04	846
2006-02-05 07:00:04	847
2006-02-05 08:00:04	848
2006-02-05 09:00:04	849
2006-02-05 10:00:04	850
2006-02-05 11:00:04	851
2006-02-05 12:00:04	852
2006-02-05 13:00:04	853
2006-02-05 14:00:04	854
2006-02-05 15:00:04	855
2006-02-05 16:00:04	856
2006-02-05 17:00:04	857
2006-02-05 18:00:04	858
2006-02-05 19:00:04	859
2006-02-05 20:00:04	860
2006-02-05 21:00:04	861
2006-02-05 22:00:04	862
2006-02-05 23:00:04	863
2006-02-06 00:00:04	864
2006-02-06 01:00:04	865
2006-02-06 02:00:04	866
2006-02-06 03:00:04	867
2006-02-06 04:00:04	868
2006-02-06 05:00:04	869
2006-02-06 06:00:04	870
2006-02-06 07:00:04	871
2006-02-06 08:00:04	872
2006-02-06 09:00:04	873
2006-02-06 10:00:04	874
2006-02-06 11:00:04	875
2006-02-06 12:00:04	876
2006-02-06 13:00:04	877
2006-02-06 14:00:04	878
2006-02-06 15:00:04	879
2006-02-06 16:00:04	880
2006-02-06 17:00:04	881
2006-02-06 18:00:04	882
2006-02-06 19:00:04	883
2006-02-06 20:00:04	884
2006-02-06 21:00:04	885
2006-02-06 22:00:04	886
2006-02-06 23:00:04	887
2006-02-07 00:00:04	888
2006-02-07 01:00:04	889
2006-02-07 02:00:04	890
2006-02-07 03:00:04	891
2006-02-07 04:00:04	892
2006-02-07 05:00:04	893
2006-02-07 06:00:04	894
2006-02-07 07:00:04	895
2006-02-07 08:00:04	896
2006-02-07 09:00:04	897
2006-02-07 10:00:04	898
2006-02-07 11:00:04	899
2006-02-07 12:00:04	900
2006-02-07 13:00:04	901
2006-02-07 14:00:04	902
2006-02-07 15:00:05	903
2006-02-07 16:00:05	904
2006-02-07 17:00:05	905
2006-02-07 18:00:05	906
2006-02-07 19:00:05	907
2006-02-07 20:00:05	908
2006-02-07 21:00:05	909
2006-02-07 22:00:05	910
2006-02-07 23:00:05	911
2006-02-08 00:00:05	912
2006-02-08 01:00:05	913
2006-02-08 02:00:05	914
2006-02-08 03:00:05	915
2006-02-08 04:00:05	916
2006-02-08 05:00:05	917
2006-02-08 06:00:05	918
2006-02-08 07:00:05	919
2006-02-08 08:00:05	920
2006-02-08 09:00:05	921
2006-02-08 10:00:05	922
2006-02-08 11:00:05	923
2006-02-08 12:00:05	924
2006-02-08 13:00:05	925
2006-02-08 14:00:05	926
2006-02-08 15:00:05	927
2006-02-08 16:00:05	928
2006-02-08 17:00:05	929
2006-02-08 18:00:05	930
2006-02-08 19:00:05	931
2006-02-08 20:00:05	932
2006-02-08 21:00:05	933
2006-02-08 22:00:05	934
2006-02-08 23:00:05	935
2006-02-09 00:00:05	936
2006-02-09 01:00:05	937
2006-02-09 02:00:05	938
2006-02-09 03:00:05	939
2006-02-09 04:00:05	940
2006-02-09 05:00:05	941
2006-02-09 06:00:05	942
2006-02-09 07:00:05	943
2006-02-09 08:00:05	944
2006-02-09 09:00:05	945
2006-02-09 10:00:05	946
2006-02-09 11:00:05	947
2006-02-09 12:00:05	948
2006-02-09 13:00:05	949
2006-02-09 14:00:05	950
2006-02-09 15:00:05	951
2006-02-09 16:00:05	952
2006-02-09 17:00:05	953
2006-02-09 18:00:05	954
2006-02-09 19:00:05	955
2006-02-09 20:00:05	956
2006-02-09 21:00:05	957
2006-02-09 22:00:05	958
2006-02-09 23:00:05	959
2006-02-10 00:00:05	960
2006-02-10 01:00:05	961
2006-02-10 02:00:05	962
2006-02-10 03:00:05	963
2006-02-10 04:00:05	964
2006-02-10 05:00:05	965
2006-02-10 06:00:05	966
2006-02-10 07:00:05	967
2006-02-10 08:00:05	968
2006-02-10 09:00:05	969
2006-02-10 10:00:05	970
2006-02-10 11:00:05	971
2006-02-10 12:00:05	972
2006-02-10 13:00:05	973
2006-02-10 14:00:05	974
2006-02-10 15:00:05	975
2006-02-10 16:00:05	976
2006-02-10 17:00:05	977
2006-02-10 18:00:05	978
2006-02-10 19:00:05	979
2006-02-10 20:00:05	980
2006-02-10 21:00:05	981
2006-02-10 22:00:05	982
2006-02-10 23:00:05	983
2006-02-11 00:00:05	984
2006-02-11 01:00:05	985
2006-02-11 02:00:05	986
2006-02-11 03:00:05	987
2006-02-11 04:00:05	988
2006-02-11 05:00:05	989
2006-02-11 06:00:05	990
2006-02-11 07:00:05	991
2006-02-11 08:00:05	992
2006-02-11 09:00:05	993
2006-02-11 10:00:05	994
2006-02-11 11:00:05	995
2006-02-11 12:00:05	996
2006-02-11 13:00:05	997
2006-02-11 14:00:05	998
2006-02-11 15:00:05	999
2006-02-11 16:00:05	1000
2006-02-11 17:00:05	1001
2006-02-11 18:00:05	1002
2006-02-11 19:00:05	1003
2006-02-11 20:00:05	1004
2006-02-11 21:00:05	1005
2006-02-11 22:00:05	1006
2006-02-11 23:00:05	1007
2006-02-12 00:00:05	1008
2006-02-12 01:00:05	1009
2006-02-12 02:00:05	1010
2006-02-12 03:00:05	1011
2006-02-12 04:00:05	1012
2006-02-12 05:00:05	1013
2006-02-12 06:00:05	1014
2006-02-12 07:00:05	1015
2006-02-12 08:00:05	1016
2006-02-12 09:00:05	1017
2006-02-12 10:00:05	1018
2006-02-12 11:00:05	1019
2006-02-12 12:00:05	1020
2006-02-12 13:00:05	1021
2006-02-12 14:00:05	1022
2006-02-12 15:00:05	1023
2006-02-12 16:00:05	1024
2006-02-12 17:00:05	1025
2006-02-12 18:00:05	1026
2006-02-12 19:00:05	1027
2006-02-12 20:00:05	1028
2006-02-12 21:00:05	1029
2006-02-12 22:00:05	1030
2006-02-12 23:00:05	1031
2006-02-13 00:00:05	1032
2006-02-13 01:00:05	1033
2006-02-13 02:00:05	1034
2006-02-13 03:00:05	1035
2006-02-13 04:00:05	1036
2006-02-13 05:00:05	1037
2006-02-13 06:00:05	1038
2006-02-13 07:00:05	1039
2006-02-13 08:00:05	1040
2006-02-13 09:00:05	1041
2006-02-13 10:00:05	1042
2006-02-13 11:00:05	1043
2006-02-13 12:00:05	1044
2006-02-13 13:00:05	1045
2006-02-13 14:00:05	1046
2006-02-13 15:00:05	1047
2006-02-13 16:00:05	1048
2006-02-13 17:00:05	1049
2006-02-13 18:00:05	1050
2006-02-13 19:00:05	1051
2006-02-13 20:00:05	1052
2006-02-13 21:00:05	1053
2006-02-13 22:00:05	1054
2006-02-13 23:00:05	1055
2006-02-14 00:00:05	1056
2006-02-14 01:00:05	1057
2006-02-14 02:00:05	1058
2006-02-14 03:00:05	1059
2006-02-14 04:00:05	1060
2006-02-14 05:00:05	1061
2006-02-14 06:00:05	1062
2006-02-14 07:00:05	1063
2006-02-14 08:00:05	1064
2006-02-14 09:00:05	1065
2006-02-14 10:00:05	1066
2006-02-14 11:00:05	1067
2006-02-14 12:00:05	1068
2006-02-14 13:00:05	1069
2006-02-14 14:00:05	1070
2006-02-14 15:00:05	1071
2006-02-14 16:00:05	1072
2006-02-14 17:00:05	1073
2006-02-14 18:00:05	1074
2006-02-14 19:00:05	1075
2006-02-14 20:00:05	1076
2006-02-14 21:00:05	1077
2006-02-14 22:00:05	1078
2006-02-14 23:00:05	1079
2006-02-15 00:00:05	1080
2006-02-15 01:00:05	1081
2006-02-15 02:00:05	1082
2006-02-15 03:00:05	1083
2006-02-15 04:00:05	1084
2006-02-15 05:00:05	1085
2006-02-15 06:00:05	1086
2006-02-15 07:00:05	1087
2006-02-15 08:00:05	1088
2006-02-15 09:00:05	1089
2006-02-15 10:00:05	1090
2006-02-15 11:00:05	1091
2006-02-15 12:00:05	1092
2006-02-15 13:00:05	1093
2006-02-15 14:00:05	1094
2006-02-15 15:00:05	1095
2006-02-15 16:00:05	1096
2006-02-15 17:00:05	1097
2006-02-15 18:00:05	1098
2006-02-15 19:00:05	1099
2006-02-15 20:00:05	1100
2006-02-15 21:00:05	1101
2006-02-15 22:00:06	1102
2006-02-15 23:00:06	1103
2006-02-16 00:00:06	1104
2006-02-16 01:00:06	1105
2006-02-16 02:00:06	1106
2006-02-16 03:00:06	1107
2006-02-16 04:00:06	1108
2006-02-16 05:00:06	1109
2006-02-16 06:00:06	1110
2006-02-16 07:00:06	1111
2006-02-16 08:00:06	1112
2006-02-16 09:00:06	1113
2006-02-16 10:00:06	1114
2006-02-16 11:00:06	1115
2006-02-16 12:00:06	1116
2006-02-16 13:00:06	1117
2006-02-16 14:00:06	1118
2006-02-16 15:00:06	1119
2006-02-16 16:00:06	1120
2006-02-16 17:00:06	1121
2006-02-16 18:00:06	1122
2006-02-16 19:00:06	1123
2006-02-16 20:00:06	1124
2006-02-16 21:00:06	1125
2006-02-16 22:00:06	1126
2006-02-16 23:00:06	1127
2006-02-17 00:00:06	1128
2006-02-17 01:00:06	1129
2006-02-17 02:00:06	1130
2006-02-17 03:00:06	1131
2006-02-17 04:00:06	1132
2006-02-17 05:00:06	1133
2006-02-17 06:00:06	1134
2006-02-17 07:00:06	1135
2006-02-17 08:00:06	1136
2006-02-17 09:00:06	1137
2006-02-17 10:00:06	1138
2006-02-17 11:00:06	1139
2006-02-17 12:00:06	1140
2006-02-17 13:00:06	1141
2006-02-17 14:00:06	1142
2006-02-17 15:00:06	1143
2006-02-17 16:00:06	1144
2006-02-17 17:00:06	1145
2006-02-17 18:00:06	1146
2006-02-17 19:00:06	1147
2006-02-17 20:00:06	1148
2006-02-17 21:00:06	1149
2006-02-17 22:00:06	1150
2006-02-17 23:00:06	1151
2006-02-18 00:00:06	1152
2006-02-18 01:00:06	1153
2006-02-18 02:00:06	1154
2006-02-18 03:00:06	1155
2006-02-18 04:00:06	1156
2006-02-18 05:00:06	1157
2006-02-18 06:00:06	1158
2006-02-18 07:00:06	1159
2006-02-18 08:00:06	1160
2006-02-18 09:00:06	1161
2006-02-18 10:00:06	1162
2006-02-18 11:00:06	1163
2006-02-18 12:00:06	1164
2006-02-18 13:00:06	1165
2006-02-18 14:00:06	1166
2006-02-18 15:00:06	1167
2006-02-18 16:00:06	1168
2006-02-18 17:00:06	1169
2006-02-18 18:00:06	1170
2006-02-18 19:00:06	1171
2006-02-18 20:00:06	1172
2006-02-18 21:00:06	1173
2006-02-18 22:00:06	1174
2006-02-18 23:00:06	1175
2006-02-19 00:00:06	1176
2006-02-19 01:00:06	1177
2006-02-19 02:00:06	1178
2006-02-19 03:00:06	1179
2006-02-19 04:00:06	1180
2006-02-19 05:00:06	1181
2006-02-19 06:00:06	1182
2006-02-19 07:00:06	1183
2006-02-19 08:00:06	1184
2006-02-19 09:00:06	1185
2006-02-19 10:00:06	1186
2006-02-19 11:00:06	1187
2006-02-19 12:00:06	1188
2006-02-19 13:00:06	1189
2006-02-19 14:00:06	1190
2006-02-19 15:00:06	1191
2006-02-19 16:00:06	1192
2006-02-19 17:00:06	1193
2006-02-19 18:00:06	1194
2006-02-19 19:00:06	1195
2006-02-19 20:00:06	1196
2006-02-19 21:00:06	1197
2006-02-19 22:00:06	1198
2006-02-19 23:00:06	1199
2006-02-20 00:00:06	1200
2006-02-20 01:00:06	1201
2006-02-20 02:00:06	1202
2006-02-20 03:00:06	1203
2006-02-20 04:00:06	1204
2006-02-20 05:00:06	1205
2006-02-20 06:00:06	1206
2006-02-20 07:00:06	1207
2006-02-20 08:00:06	1208
2006-02-20 09:00:06	1209
2006-02-20 10:00:06	1210
2006-02-20 11:00:06	1211
2006-02-20 12:00:06	1212
2006-02-20 13:00:06	1213
2006-02-20 14:00:06	1214
2006-02-20 15:00:06	1215
2006-02-20 16:00:06	1216
2006-02-20 17:00:06	1217
2006-02-20 18:00:06	1218
2006-02-20 19:00:06	1219
2006-02-20 20:00:06	1220
2006-02-20 21:00:06	1221
2006-02-20 22:00:06	1222
2006-02-20 23:00:06	1223
2006-02-21 00:00:06	1224
2006-02-21 01:00:06	1225
2006-02-21 02:00:06	1226
2006-02-21 03:00:06	1227
2006-02-21 04:00:06	1228
2006-02-21 05:00:06	1229
2006-02-21 06:00:06	1230
2006-02-21 07:00:06	1231
2006-02-21 08:00:06	1232
2006-02-21 09:00:06	1233
2006-02-21 10:00:06	1234
2006-02-21 11:00:06	1235
2006-02-21 12:00:06	1236
2006-02-21 13:00:06	1237
2006-02-21 14:00:06	1238
2006-02-21 15:00:06	1239
2006-02-21 16:00:06	1240
2006-02-21 17:00:06	1241
2006-02-21 18:00:06	1242
2006-02-21 19:00:06	1243
2006-02-21 20:00:06	1244
2006-02-21 21:00:06	1245
2006-02-21 22:00:06	1246
2006-02-21 23:00:06	1247
2006-02-22 00:00:06	1248
2006-02-22 01:00:06	1249
2006-02-22 02:00:06	1250
2006-02-22 03:00:06	1251
2006-02-22 04:00:06	1252
2006-02-22 05:00:06	1253
2006-02-22 06:00:06	1254
2006-02-22 07:00:06	1255
2006-02-22 08:00:06	1256
2006-02-22 09:00:06	1257
2006-02-22 10:00:06	1258
2006-02-22 11:00:06	1259
2006-02-22 12:00:06	1260
2006-02-22 13:00:06	1261
2006-02-22 14:00:06	1262
2006-02-22 15:00:06	1263
2006-02-22 16:00:06	1264
2006-02-22 17:00:06	1265
2006-02-22 18:00:06	1266
2006-02-22 19:00:06	1267
2006-02-22 20:00:06	1268
2006-02-22 21:00:06	1269
2006-02-22 22:00:06	1270
2006-02-22 23:00:06	1271
2006-02-23 00:00:06	1272
2006-02-23 01:00:06	1273
2006-02-23 02:00:06	1274
2006-02-23 03:00:06	1275
2006-02-23 04:00:06	1276
2006-02-23 05:00:06	1277
2006-02-23 06:00:06	1278
2006-02-23 07:00:06	1279
2006-02-23 08:00:06	1280
2006-02-23 09:00:06	1281
2006-02-23 10:00:06	1282
2006-02-23 11:00:06	1283
2006-02-23 12:00:06	1284
2006-02-23 13:00:06	1285
2006-02-23 14:00:06	1286
2006-02-23 15:00:06	1287
2006-02-23 16:00:06	1288
2006-02-23 17:00:06	1289
2006-02-23 18:00:06	1290
2006-02-23 19:00:06	1291
2006-02-23 20:00:06	1292
2006-02-23 21:00:06	1293
2006-02-23 22:00:06	1294
2006-02-23 23:00:06	1295
2006-02-24 00:00:06	1296
2006-02-24 01:00:06	1297
2006-02-24 02:00:06	1298
2006-02-24 03:00:06	1299
2006-02-24 04:00:06	1300
2006-02-24 05:00:06	1301
2006-02-24 06:00:06	1302
2006-02-24 07:00:05	1303
2006-02-24 08:00:05	1304
2006-02-24 09:00:05	1305
2006-02-24 10:00:05	1306
2006-02-24 11:00:05	1307
2006-02-24 12:00:05	1308
2006-02-24 13:00:05	1309
2006-02-24 14:00:05	1310
2006-02-24 15:00:05	1311
2006-02-24 16:00:05	1312
2006-02-24 17:00:05	1313
2006-02-24 18:00:05	1314
2006-02-24 19:00:05	1315
2006-02-24 20:00:05	1316
2006-02-24 21:00:05	1317
2006-02-24 22:00:05	1318
2006-02-24 23:00:05	1319
2006-02-25 00:00:05	1320
2006-02-25 01:00:05	1321
2006-02-25 02:00:05	1322
2006-02-25 03:00:05	1323
2006-02-25 04:00:05	1324
2006-02-25 05:00:05	1325
2006-02-25 06:00:05	1326
2006-02-25 07:00:05	1327
2006-02-25 08:00:05	1328
2006-02-25 09:00:05	1329
2006-02-25 10:00:05	1330
2006-02-25 11:00:05	1331
2006-02-25 12:00:05	1332
2006-02-25 13:00:05	1333
2006-02-25 14:00:05	1334
2006-02-25 15:00:05	1335
2006-02-25 16:00:05	1336
2006-02-25 17:00:05	1337
2006-02-25 18:00:05	1338
2006-02-25 19:00:05	1339
2006-02-25 20:00:05	1340
2006-02-25 21:00:05	1341
2006-02-25 22:00:05	1342
2006-02-25 23:00:05	1343
2006-02-26 00:00:05	1344
2006-02-26 01:00:05	1345
2006-02-26 02:00:05	1346
2006-02-26 03:00:05	1347
2006-02-26 04:00:05	1348
2006-02-26 05:00:05	1349
2006-02-26 06:00:05	1350
2006-02-26 07:00:05	1351
2006-02-26 08:00:05	1352
2006-02-26 09:00:05	1353
2006-02-26 10:00:05	1354
2006-02-26 11:00:05	1355
2006-02-26 12:00:05	1356
2006-02-26 13:00:05	1357
2006-02-26 14:00:05	1358
2006-02-26 15:00:05	1359
2006-02-26 16:00:05	1360
2006-02-26 17:00:05	1361
2006-02-26 18:00:05	1362
2006-02-26 19:00:05	1363
2006-02-26 20:00:05	1364
2006-02-26 21:00:05	1365
2006-02-26 22:00:05	1366
2006-02-26 23:00:05	1367
2006-02-27 00:00:05	1368
2006-02-27 01:00:05	1369
2006-02-27 02:00:05	1370
2006-02-27 03:00:05	1371
2006-02-27 04:00:05	1372
2006-02-27 05:00:05	1373
2006-02-27 06:00:05	1374
2006-02-27 07:00:05	1375
2006-02-27 08:00:05	1376
2006-02-27 09:00:05	1377
2006-02-27 10:00:05	1378
2006-02-27 11:00:05	1379
2006-02-27 12:00:05	1380
2006-02-27 13:00:05	1381
2006-02-27 14:00:05	1382
2006-02-27 15:00:05	1383
2006-02-27 16:00:05	1384
2006-02-27 17:00:05	1385
2006-02-27 18:00:05	1386
2006-02-27 19:00:05	1387
2006-02-27 20:00:05	1388
2006-02-27 21:00:05	1389
2006-02-27 22:00:05	1390
2006-02-27 23:00:05	1391
2006-02-28 00:00:05	1392
2006-02-28 01:00:05	1393
2006-02-28 02:00:05	1394
2006-02-28 03:00:05	1395
2006-02-28 04:00:05	1396
2006-02-28 05:00:05	1397
2006-02-28 06:00:05	1398
2006-02-28 07:00:05	1399
2006-02-28 08:00:05	1400
2006-02-28 09:00:05	1401
2006-02-28 10:00:05	1402
2006-02-28 11:00:05	1403
2006-02-28 12:00:05	1404
2006-02-28 13:00:05	1405
2006-02-28 14:00:05	1406
2006-02-28 15:00:05	1407
2006-02-28 16:00:05	1408
2006-02-28 17:00:05	1409
2006-02-28 18:00:05	1410
2006-02-28 19:00:05	1411
2006-02-28 20:00:05	1412
2006-02-28 21:00:05	1413
2006-02-28 22:00:05	1414
2006-02-28 23:00:05	1415
2006-03-01 00:00:05	1416
2006-03-01 01:00:05	1417
2006-03-01 02:00:05	1418
2006-03-01 03:00:05	1419
2006-03-01 04:00:05	1420
2006-03-01 05:00:05	1421
2006-03-01 06:00:05	1422
2006-03-01 07:00:05	1423
2006-03-01 08:00:05	1424
2006-03-01 09:00:05	1425
2006-03-01 10:00:05	1426
2006-03-01 11:00:05	1427
2006-03-01 12:00:05	1428
2006-03-01 13:00:05	1429
2006-03-01 14:00:05	1430
2006-03-01 15:00:05	1431
2006-03-01 16:00:05	1432
2006-03-01 17:00:05	1433
2006-03-01 18:00:05	1434
2006-03-01 19:00:05	1435
2006-03-01 20:00:05	1436
2006-03-01 21:00:05	1437
2006-03-01 22:00:05	1438
2006-03-01 23:00:05	1439
2006-03-02 00:00:05	1440
2006-03-02 01:00:05	1441
2006-03-02 02:00:05	1442
2006-03-02 03:00:05	1443
2006-03-02 04:00:05	1444
2006-03-02 05:00:05	1445
2006-03-02 06:00:05	1446
2006-03-02 07:00:05	1447
2006-03-02 08:00:05	1448
2006-03-02 09:00:05	1449
2006-03-02 10:00:05	1450
2006-03-02 11:00:05	1451
2006-03-02 12:00:05	1452
2006-03-02 13:00:05	1453
2006-03-02 14:00:05	1454
2006-03-02 15:00:05	1455
2006-03-02 16:00:05	1456
2006-03-02 17:00:05	1457
2006-03-02 18:00:05	1458
2006-03-02 19:00:05	1459
2006-03-02 20:00:05	1460
2006-03-02 21:00:05	1461
2006-03-02 22:00:05	1462
2006-03-02 23:00:05	1463
2006-03-03 00:00:05	1464
2006-03-03 01:00:05	1465
2006-03-03 02:00:05	1466
2006-03-03 03:00:05	1467
2006-03-03 04:00:05	1468
2006-03-03 05:00:05	1469
2006-03-03 06:00:05	1470
2006-03-03 07:00:05	1471
2006-03-03 08:00:05	1472
2006-03-03 09:00:05	1473
2006-03-03 10:00:05	1474
2006-03-03 11:00:05	1475
2006-03-03 12:00:05	1476
2006-03-03 13:00:05	1477
2006-03-03 14:00:05	1478
2006-03-03 15:00:05	1479
2006-03-03 16:00:05	1480
2006-03-03 17:00:05	1481
2006-03-03 18:00:05	1482
2006-03-03 19:00:05	1483
2006-03-03 20:00:05	1484
2006-03-03 21:00:05	1485
2006-03-03 22:00:05	1486
2006-03-03 23:00:05	1487
2006-03-04 00:00:05	1488
2006-03-04 01:00:05	1489
2006-03-04 02:00:05	1490
2006-03-04 03:00:05	1491
2006-03-04 04:00:05	1492
2006-03-04 05:00:05	1493
2006-03-04 06:00:05	1494
2006-03-04 07:00:05	1495
2006-03-04 08:00:05	1496
2006-03-04 09:00:05	1497
2006-03-04 10:00:05	1498
2006-03-04 11:00:05	1499
2006-03-04 12:00:05	1500
2006-03-04 13:00:05	1501
2006-03-04 14:00:05	1502
2006-03-04 15:00:08	1503
2006-03-04 16:00:08	1504
2006-03-04 17:00:08	1505
2006-03-04 18:00:08	1506
2006-03-04 19:00:08	1507
2006-03-04 20:00:08	1508
2006-03-04 21:00:08	1509
2006-03-04 22:00:08	1510
2006-03-04 23:00:08	1511
2006-03-05 00:00:08	1512
2006-03-05 01:00:08	1513
2006-03-05 02:00:08	1514
2006-03-05 03:00:08	1515
2006-03-05 04:00:08	1516
2006-03-05 05:00:08	1517
2006-03-05 06:00:08	1518
2006-03-05 07:00:08	1519
2006-03-05 08:00:08	1520
2006-03-05 09:00:08	1521
2006-03-05 10:00:08	1522
2006-03-05 11:00:08	1523
2006-03-05 12:00:08	1524
2006-03-05 13:00:08	1525
2006-03-05 14:00:08	1526
2006-03-05 15:00:08	1527
2006-03-05 16:00:08	1528
2006-03-05 17:00:08	1529
2006-03-05 18:00:08	1530
2006-03-05 19:00:08	1531
2006-03-05 20:00:08	1532
2006-03-05 21:00:08	1533
2006-03-05 22:00:08	1534
2006-03-05 23:00:08	1535
2006-03-06 00:00:08	1536
2006-03-06 01:00:08	1537
2006-03-06 02:00:08	1538
2006-03-06 03:00:08	1539
2006-03-06 04:00:08	1540
2006-03-06 05:00:08	1541
2006-03-06 06:00:08	1542
2006-03-06 07:00:08	1543
2006-03-06 08:00:08	1544
2006-03-06 09:00:08	1545
2006-03-06 10:00:08	1546
2006-03-06 11:00:08	1547
2006-03-06 12:00:08	1548
2006-03-06 13:00:08	1549
2006-03-06 14:00:08	1550
2006-03-06 15:00:08	1551
2006-03-06 16:00:08	1552
2006-03-06 17:00:08	1553
2006-03-06 18:00:08	1554
2006-03-06 19:00:08	1555
2006-03-06 20:00:08	1556
2006-03-06 21:00:08	1557
2006-03-06 22:00:08	1558
2006-03-06 23:00:08	1559
2006-03-07 00:00:08	1560
2006-03-07 01:00:08	1561
2006-03-07 02:00:08	1562
2006-03-07 03:00:08	1563
2006-03-07 04:00:08	1564
2006-03-07 05:00:08	1565
2006-03-07 06:00:08	1566
2006-03-07 07:00:08	1567
2006-03-07 08:00:08	1568
2006-03-07 09:00:08	1569
2006-03-07 10:00:08	1570
2006-03-07 11:00:08	1571
2006-03-07 12:00:08	1572
2006-03-07 13:00:08	1573
2006-03-07 14:00:08	1574
2006-03-07 15:00:08	1575
2006-03-07 16:00:08	1576
2006-03-07 17:00:08	1577
2006-03-07 18:00:08	1578
2006-03-07 19:00:08	1579
2006-03-07 20:00:08	1580
2006-03-07 21:00:08	1581
2006-03-07 22:00:08	1582
2006-03-07 23:00:08	1583
2006-03-08 00:00:08	1584
2006-03-08 01:00:08	1585
2006-03-08 02:00:08	1586
2006-03-08 03:00:08	1587
2006-03-08 04:00:08	1588
2006-03-08 05:00:08	1589
2006-03-08 06:00:08	1590
2006-03-08 07:00:08	1591
2006-03-08 08:00:08	1592
2006-03-08 09:00:08	1593
2006-03-08 10:00:08	1594
2006-03-08 11:00:08	1595
2006-03-08 12:00:08	1596
2006-03-08 13:00:08	1597
2006-03-08 14:00:08	1598
2006-03-08 15:00:08	1599
2006-03-08 16:00:08	1600
2006-03-08 17:00:08	1601
2006-03-08 18:00:08	1602
2006-03-08 19:00:08	1603
2006-03-08 20:00:08	1604
2006-03-08 21:00:08	1605
2006-03-08 22:00:08	1606
2006-03-08 23:00:08	1607
2006-03-09 00:00:08	1608
2006-03-09 01:00:08	1609
2006-03-09 02:00:08	1610
2006-03-09 03:00:08	1611
2006-03-09 04:00:08	1612
2006-03-09 05:00:08	1613
2006-03-09 06:00:08	1614
2006-03-09 07:00:08	1615
2006-03-09 08:00:08	1616
2006-03-09 09:00:08	1617
2006-03-09 10:00:08	1618
2006-03-09 11:00:08	1619
2006-03-09 12:00:08	1620
2006-03-09 13:00:08	1621
2006-03-09 14:00:08	1622
2006-03-09 15:00:08	1623
2006-03-09 16:00:08	1624
2006-03-09 17:00:08	1625
2006-03-09 18:00:08	1626
2006-03-09 19:00:08	1627
2006-03-09 20:00:08	1628
2006-03-09 21:00:08	1629
2006-03-09 22:00:08	1630
2006-03-09 23:00:08	1631
2006-03-10 00:00:08	1632
2006-03-10 01:00:08	1633
2006-03-10 02:00:08	1634
2006-03-10 03:00:08	1635
2006-03-10 04:00:08	1636
2006-03-10 05:00:08	1637
2006-03-10 06:00:08	1638
2006-03-10 07:00:08	1639
2006-03-10 08:00:08	1640
2006-03-10 09:00:08	1641
2006-03-10 10:00:08	1642
2006-03-10 11:00:08	1643
2006-03-10 12:00:08	1644
2006-03-10 13:00:08	1645
2006-03-10 14:00:08	1646
2006-03-10 15:00:08	1647
2006-03-10 16:00:08	1648
2006-03-10 17:00:08	1649
2006-03-10 18:00:08	1650
2006-03-10 19:00:08	1651
2006-03-10 20:00:08	1652
2006-03-10 21:00:08	1653
2006-03-10 22:00:08	1654
2006-03-10 23:00:08	1655
2006-03-11 00:00:08	1656
2006-03-11 01:00:08	1657
2006-03-11 02:00:08	1658
2006-03-11 03:00:08	1659
2006-03-11 04:00:08	1660
2006-03-11 05:00:08	1661
2006-03-11 06:00:08	1662
2006-03-11 07:00:08	1663
2006-03-11 08:00:08	1664
2006-03-11 09:00:08	1665
2006-03-11 10:00:08	1666
2006-03-11 11:00:08	1667
2006-03-11 12:00:08	1668
2006-03-11 13:00:08	1669
2006-03-11 14:00:08	1670
2006-03-11 15:00:08	1671
2006-03-11 16:00:08	1672
2006-03-11 17:00:08	1673
2006-03-11 18:00:08	1674
2006-03-11 19:00:08	1675
2006-03-11 20:00:08	1676
2006-03-11 21:00:08	1677
2006-03-11 22:00:08	1678
2006-03-11 23:00:08	1679
2006-03-12 00:00:08	1680
2006-03-12 01:00:08	1681
2006-03-12 02:00:08	1682
2006-03-12 03:00:08	1683
2006-03-12 04:00:08	1684
2006-03-12 05:00:08	1685
2006-03-12 06:00:08	1686
2006-03-12 07:00:08	1687
2006-03-12 08:00:08	1688
2006-03-12 09:00:08	1689
2006-03-12 10:00:08	1690
2006-03-12 11:00:08	1691
2006-03-12 12:00:08	1692
2006-03-12 13:00:08	1693
2006-03-12 14:00:08	1694
2006-03-12 15:00:08	1695
2006-03-12 16:00:08	1696
2006-03-12 17:00:08	1697
2006-03-12 18:00:08	1698
2006-03-12 19:00:08	1699
2006-03-12 20:00:08	1700
2006-03-12 21:00:08	1701
2006-03-12 22:00:09	1702
2006-03-12 23:00:09	1703
2006-03-13 00:00:09	1704
2006-03-13 01:00:09	1705
2006-03-13 02:00:09	1706
2006-03-13 03:00:09	1707
2006-03-13 04:00:09	1708
2006-03-13 05:00:09	1709
2006-03-13 06:00:09	1710
2006-03-13 07:00:09	1711
2006-03-13 08:00:09	1712
2006-03-13 09:00:09	1713
2006-03-13 10:00:09	1714
2006-03-13 11:00:09	1715
2006-03-13 12:00:09	1716
2006-03-13 13:00:09	1717
2006-03-13 14:00:09	1718
2006-03-13 15:00:09	1719
2006-03-13 16:00:09	1720
2006-03-13 17:00:09	1721
2006-03-13 18:00:09	1722
2006-03-13 19:00:09	1723
2006-03-13 20:00:09	1724
2006-03-13 21:00:09	1725
2006-03-13 22:00:09	1726
2006-03-13 23:00:09	1727
2006-03-14 00:00:09	1728
2006-03-14 01:00:09	1729
2006-03-14 02:00:09	1730
2006-03-14 03:00:09	1731
2006-03-14 04:00:09	1732
2006-03-14 05:00:09	1733
2006-03-14 06:00:09	1734
2006-03-14 07:00:09	1735
2006-03-14 08:00:09	1736
2006-03-14 09:00:09	1737
2006-03-14 10:00:09	1738
2006-03-14 11:00:09	1739
2006-03-14 12:00:09	1740
2006-03-14 13:00:09	1741
2006-03-14 14:00:09	1742
2006-03-14 15:00:09	1743
2006-03-14 16:00:09	1744
2006-03-14 17:00:09	1745
2006-03-14 18:00:09	1746
2006-03-14 19:00:09	1747
2006-03-14 20:00:09	1748
2006-03-14 21:00:09	1749
2006-03-14 22:00:09	1750
2006-03-14 23:00:09	1751
2006-03-15 00:00:09	1752
2006-03-15 01:00:09	1753
2006-03-15 02:00:09	1754
2006-03-15 03:00:09	1755
2006-03-15 04:00:09	1756
2006-03-15 05:00:09	1757
2006-03-15 06:00:09	1758
2006-03-15 07:00:09	1759
2006-03-15 08:00:09	1760
2006-03-15 09:00:09	1761
2006-03-15 10:00:09	1762
2006-03-15 11:00:09	1763
2006-03-15 12:00:09	1764
2006-03-15 13:00:09	1765
2006-03-15 14:00:09	1766
2006-03-15 15:00:09	1767
2006-03-15 16:00:09	1768
2006-03-15 17:00:09	1769
2006-03-15 18:00:09	1770
2006-03-15 19:00:09	1771
2006-03-15 20:00:09	1772
2006-03-15 21:00:09	1773
2006-03-15 22:00:09	1774
2006-03-15 23:00:09	1775
2006-03-16 00:00:09	1776
2006-03-16 01:00:09	1777
2006-03-16 02:00:09	1778
2006-03-16 03:00:09	1779
2006-03-16 04:00:09	1780
2006-03-16 05:00:09	1781
2006-03-16 06:00:09	1782
2006-03-16 07:00:09	1783
2006-03-16 08:00:09	1784
2006-03-16 09:00:09	1785
2006-03-16 10:00:09	1786
2006-03-16 11:00:09	1787
2006-03-16 12:00:09	1788
2006-03-16 13:00:09	1789
2006-03-16 14:00:09	1790
2006-03-16 15:00:09	1791
2006-03-16 16:00:09	1792
2006-03-16 17:00:09	1793
2006-03-16 18:00:09	1794
2006-03-16 19:00:09	1795
2006-03-16 20:00:09	1796
2006-03-16 21:00:09	1797
2006-03-16 22:00:09	1798
2006-03-16 23:00:09	1799
2006-03-17 00:00:09	1800
2006-03-17 01:00:09	1801
2006-03-17 02:00:09	1802
2006-03-17 03:00:09	1803
2006-03-17 04:00:09	1804
2006-03-17 05:00:09	1805
2006-03-17 06:00:09	1806
2006-03-17 07:00:09	1807
2006-03-17 08:00:09	1808
2006-03-17 09:00:09	1809
2006-03-17 10:00:09	1810
2006-03-17 11:00:09	1811
2006-03-17 12:00:09	1812
2006-03-17 13:00:09	1813
2006-03-17 14:00:09	1814
2006-03-17 15:00:09	1815
2006-03-17 16:00:09	1816
2006-03-17 17:00:09	1817
2006-03-17 18:00:09	1818
2006-03-17 19:00:09	1819
2006-03-17 20:00:09	1820
2006-03-17 21:00:09	1821
2006-03-17 22:00:09	1822
2006-03-17 23:00:09	1823
2006-03-18 00:00:09	1824
2006-03-18 01:00:09	1825
2006-03-18 02:00:09	1826
2006-03-18 03:00:09	1827
2006-03-18 04:00:09	1828
2006-03-18 05:00:09	1829
2006-03-18 06:00:09	1830
2006-03-18 07:00:09	1831
2006-03-18 08:00:09	1832
2006-03-18 09:00:09	1833
2006-03-18 10:00:09	1834
2006-03-18 11:00:09	1835
2006-03-18 12:00:09	1836
2006-03-18 13:00:09	1837
2006-03-18 14:00:09	1838
2006-03-18 15:00:09	1839
2006-03-18 16:00:09	1840
2006-03-18 17:00:09	1841
2006-03-18 18:00:09	1842
2006-03-18 19:00:09	1843
2006-03-18 20:00:09	1844
2006-03-18 21:00:09	1845
2006-03-18 22:00:09	1846
2006-03-18 23:00:09	1847
2006-03-19 00:00:09	1848
2006-03-19 01:00:09	1849
2006-03-19 02:00:09	1850
2006-03-19 03:00:09	1851
2006-03-19 04:00:09	1852
2006-03-19 05:00:09	1853
2006-03-19 06:00:09	1854
2006-03-19 07:00:09	1855
2006-03-19 08:00:09	1856
2006-03-19 09:00:09	1857
2006-03-19 10:00:09	1858
2006-03-19 11:00:09	1859
2006-03-19 12:00:09	1860
2006-03-19 13:00:09	1861
2006-03-19 14:00:09	1862
2006-03-19 15:00:09	1863
2006-03-19 16:00:09	1864
2006-03-19 17:00:09	1865
2006-03-19 18:00:09	1866
2006-03-19 19:00:09	1867
2006-03-19 20:00:09	1868
2006-03-19 21:00:09	1869
2006-03-19 22:00:09	1870
2006-03-19 23:00:09	1871
2006-03-20 00:00:09	1872
2006-03-20 01:00:09	1873
2006-03-20 02:00:09	1874
2006-03-20 03:00:09	1875
2006-03-20 04:00:09	1876
2006-03-20 05:00:09	1877
2006-03-20 06:00:09	1878
2006-03-20 07:00:09	1879
2006-03-20 08:00:09	1880
2006-03-20 09:00:09	1881
2006-03-20 10:00:09	1882
2006-03-20 11:00:09	1883
2006-03-20 12:00:09	1884
2006-03-20 13:00:09	1885
2006-03-20 14:00:09	1886
2006-03-20 15:00:09	1887
2006-03-20 16:00:09	1888
2006-03-20 17:00:09	1889
2006-03-20 18:00:09	1890
2006-03-20 19:00:09	1891
2006-03-20 20:00:09	1892
2006-03-20 21:00:09	1893
2006-03-20 22:00:09	1894
2006-03-20 23:00:09	1895
2006-03-21 00:00:09	1896
2006-03-21 01:00:09	1897
2006-03-21 02:00:09	1898
2006-03-21 03:00:09	1899
2006-03-21 04:00:09	1900
2006-03-21 05:00:09	1901
2006-03-21 06:00:10	1902
2006-03-21 07:00:10	1903
2006-03-21 08:00:10	1904
2006-03-21 09:00:10	1905
2006-03-21 10:00:10	1906
2006-03-21 11:00:10	1907
2006-03-21 12:00:10	1908
2006-03-21 13:00:10	1909
2006-03-21 14:00:10	1910
2006-03-21 15:00:10	1911
2006-03-21 16:00:10	1912
2006-03-21 17:00:10	1913
2006-03-21 18:00:10	1914
2006-03-21 19:00:10	1915
2006-03-21 20:00:10	1916
2006-03-21 21:00:10	1917
2006-03-21 22:00:10	1918
2006-03-21 23:00:10	1919
2006-03-22 00:00:10	1920
2006-03-22 01:00:10	1921
2006-03-22 02:00:10	1922
2006-03-22 03:00:10	1923
2006-03-22 04:00:10	1924
2006-03-22 05:00:10	1925
2006-03-22 06:00:10	1926
2006-03-22 07:00:10	1927
2006-03-22 08:00:10	1928
2006-03-22 09:00:10	1929
2006-03-22 10:00:10	1930
2006-03-22 11:00:10	1931
2006-03-22 12:00:10	1932
2006-03-22 13:00:10	1933
2006-03-22 14:00:10	1934
2006-03-22 15:00:10	1935
2006-03-22 16:00:10	1936
2006-03-22 17:00:10	1937
2006-03-22 18:00:10	1938
2006-03-22 19:00:10	1939
2006-03-22 20:00:10	1940
2006-03-22 21:00:10	1941
2006-03-22 22:00:10	1942
2006-03-22 23:00:10	1943
2006-03-23 00:00:10	1944
2006-03-23 01:00:10	1945
2006-03-23 02:00:10	1946
2006-03-23 03:00:10	1947
2006-03-23 04:00:10	1948
2006-03-23 05:00:10	1949
2006-03-23 06:00:10	1950
2006-03-23 07:00:10	1951
2006-03-23 08:00:10	1952
2006-03-23 09:00:10	1953
2006-03-23 10:00:10	1954
2006-03-23 11:00:10	1955
2006-03-23 12:00:10	1956
2006-03-23 13:00:10	1957
2006-03-23 14:00:10	1958
2006-03-23 15:00:10	1959
2006-03-23 16:00:10	1960
2006-03-23 17:00:10	1961
2006-03-23 18:00:10	1962
2006-03-23 19:00:10	1963
2006-03-23 20:00:10	1964
2006-03-23 21:00:10	1965
2006-03-23 22:00:10	1966
2006-03-23 23:00:10	1967
2006-03-24 00:00:10	1968
2006-03-24 01:00:10	1969
2006-03-24 02:00:10	1970
2006-03-24 03:00:10	1971
2006-03-24 04:00:10	1972
2006-03-24 05:00:10	1973
2006-03-24 06:00:10	1974
2006-03-24 07:00:10	1975
2006-03-24 08:00:10	1976
2006-03-24 09:00:10	1977
2006-03-24 10:00:10	1978
2006-03-24 11:00:10	1979
2006-03-24 12:00:10	1980
2006-03-24 13:00:10	1981
2006-03-24 14:00:10	1982
2006-03-24 15:00:10	1983
2006-03-24 16:00:10	1984
2006-03-24 17:00:10	1985
2006-03-24 18:00:10	1986
2006-03-24 19:00:10	1987
2006-03-24 20:00:10	1988
2006-03-24 21:00:10	1989
2006-03-24 22:00:10	1990
2006-03-24 23:00:10	1991
2006-03-25 00:00:10	1992
2006-03-25 01:00:10	1993
2006-03-25 02:00:10	1994
2006-03-25 03:00:10	1995
2006-03-25 04:00:10	1996
2006-03-25 05:00:10	1997
2006-03-25 06:00:10	1998
[truncated: 6,762 more rows]

## Sheet: MARTIOU2007
25th Martiou street
Date & Hour (EET)	A/A	Leq (dB(A)
2007-01-01 01:00:00	1
2007-01-01 02:00:00	2
2007-01-01 03:00:00	3
2007-01-01 04:00:00	4
2007-01-01 05:00:00	5
2007-01-01 06:00:00	6
2007-01-01 07:00:00	7
2007-01-01 08:00:00	8
2007-01-01 09:00:00	9
2007-01-01 10:00:00	10
2007-01-01 11:00:00	11
2007-01-01 12:00:00	12
2007-01-01 13:00:00	13
2007-01-01 14:00:00	14
2007-01-01 15:00:00	15
2007-01-01 16:00:00	16
2007-01-01 17:00:00	17
2007-01-01 18:00:00	18
2007-01-01 19:00:00	19
2007-01-01 20:00:00	20
2007-01-01 21:00:00	21
2007-01-01 22:00:00	22
2007-01-01 23:00:00	23
2007-01-02	24
2007-01-02 01:00:00	25
2007-01-02 02:00:00	26
2007-01-02 03:00:00	27
2007-01-02 04:00:00	28
2007-01-02 05:00:00	29
2007-01-02 06:00:00	30
2007-01-02 07:00:00	31
2007-01-02 08:00:00	32
2007-01-02 09:00:00	33
2007-01-02 10:00:00	34
2007-01-02 11:00:00	35
2007-01-02 12:00:00	36
2007-01-02 13:00:00	37
2007-01-02 14:00:00	38
2007-01-02 15:00:00	39
2007-01-02 16:00:00	40
2007-01-02 17:00:00	41
2007-01-02 18:00:00	42
2007-01-02 19:00:00	43
2007-01-02 20:00:00	44
2007-01-02 21:00:00	45
2007-01-02 22:00:00	46
2007-01-02 23:00:00	47
2007-01-03	48
2007-01-03 01:00:00	49
2007-01-03 02:00:00	50
2007-01-03 03:00:00	51
2007-01-03 04:00:00	52
2007-01-03 05:00:00	53
2007-01-03 06:00:00	54
2007-01-03 07:00:00	55
2007-01-03 08:00:00	56
2007-01-03 09:00:00	57
2007-01-03 10:00:00	58
2007-01-03 11:00:00	59
2007-01-03 12:00:00	60
2007-01-03 13:00:00	61
2007-01-03 14:00:00	62
2007-01-03 15:00:00	63
2007-01-03 16:00:00	64
2007-01-03 17:00:00	65
2007-01-03 18:00:00	66
2007-01-03 19:00:00	67
2007-01-03 20:00:00	68
2007-01-03 21:00:00	69
2007-01-03 22:00:00	70
2007-01-03 23:00:00	71
2007-01-04	72
2007-01-04 01:00:00	73
2007-01-04 02:00:00	74
2007-01-04 03:00:00	75
2007-01-04 04:00:00	76
2007-01-04 05:00:00	77
2007-01-04 06:00:00	78
2007-01-04 07:00:00	79
2007-01-04 08:00:00	80
2007-01-04 09:00:00	81
2007-01-04 10:00:00	82
2007-01-04 11:00:00	83
2007-01-04 12:00:00	84
2007-01-04 13:00:00	85
2007-01-04 14:00:00	86
2007-01-04 15:00:00	87
2007-01-04 16:00:00	88
2007-01-04 17:00:00	89
2007-01-04 18:00:00	90
2007-01-04 19:00:00	91
2007-01-04 20:00:00	92
2007-01-04 21:00:00	93
2007-01-04 22:00:00	94
2007-01-04 23:00:00	95
2007-01-05	96
2007-01-05 01:00:00	97
2007-01-05 02:00:00	98
2007-01-05 03:00:00	99
2007-01-05 04:00:00	100
2007-01-05 05:00:00	101
2007-01-05 06:00:00	102
2007-01-05 07:00:01	103
2007-01-05 08:00:01	104
2007-01-05 09:00:01	105
2007-01-05 10:00:01	106
2007-01-05 11:00:01	107
2007-01-05 12:00:01	108
2007-01-05 13:00:01	109
2007-01-05 14:00:01	110
2007-01-05 15:00:01	111
2007-01-05 16:00:01	112
2007-01-05 17:00:01	113
2007-01-05 18:00:01	114
2007-01-05 19:00:01	115
2007-01-05 20:00:01	116
2007-01-05 21:00:01	117
2007-01-05 22:00:01	118
2007-01-05 23:00:01	119
2007-01-06 00:00:01	120
2007-01-06 01:00:01	121
2007-01-06 02:00:01	122
2007-01-06 03:00:01	123
2007-01-06 04:00:01	124
2007-01-06 05:00:01	125
2007-01-06 06:00:01	126
2007-01-06 07:00:01	127
2007-01-06 08:00:01	128
2007-01-06 09:00:01	129
2007-01-06 10:00:01	130
2007-01-06 11:00:01	131
2007-01-06 12:00:01	132
2007-01-06 13:00:01	133
2007-01-06 14:00:01	134
2007-01-06 15:00:01	135
2007-01-06 16:00:01	136
2007-01-06 17:00:01	137
2007-01-06 18:00:01	138
2007-01-06 19:00:01	139
2007-01-06 20:00:01	140
2007-01-06 21:00:01	141
2007-01-06 22:00:01	142
2007-01-06 23:00:01	143
2007-01-07 00:00:01	144
2007-01-07 01:00:01	145
2007-01-07 02:00:01	146
2007-01-07 03:00:01	147
2007-01-07 04:00:01	148
2007-01-07 05:00:01	149
2007-01-07 06:00:01	150
2007-01-07 07:00:01	151
2007-01-07 08:00:01	152
2007-01-07 09:00:01	153
2007-01-07 10:00:01	154
2007-01-07 11:00:01	155
2007-01-07 12:00:01	156
2007-01-07 13:00:01	157
2007-01-07 14:00:01	158
2007-01-07 15:00:01	159
2007-01-07 16:00:01	160
2007-01-07 17:00:01	161
2007-01-07 18:00:01	162
2007-01-07 19:00:01	163
2007-01-07 20:00:01	164
2007-01-07 21:00:01	165
2007-01-07 22:00:01	166
2007-01-07 23:00:01	167
2007-01-08 00:00:01	168
2007-01-08 01:00:01	169
2007-01-08 02:00:01	170
2007-01-08 03:00:01	171
2007-01-08 04:00:01	172
2007-01-08 05:00:01	173
2007-01-08 06:00:01	174
2007-01-08 07:00:01	175
2007-01-08 08:00:01	176
2007-01-08 09:00:01	177
2007-01-08 10:00:01	178
2007-01-08 11:00:01	179
2007-01-08 12:00:01	180
2007-01-08 13:00:01	181
2007-01-08 14:00:01	182
2007-01-08 15:00:01	183
2007-01-08 16:00:01	184
2007-01-08 17:00:01	185
2007-01-08 18:00:01	186
2007-01-08 19:00:01	187
2007-01-08 20:00:01	188
2007-01-08 21:00:01	189
2007-01-08 22:00:01	190
2007-01-08 23:00:01	191
2007-01-09 00:00:01	192
2007-01-09 01:00:01	193
2007-01-09 02:00:01	194
2007-01-09 03:00:01	195
2007-01-09 04:00:01	196
2007-01-09 05:00:01	197
2007-01-09 06:00:01	198
2007-01-09 07:00:01	199
2007-01-09 08:00:01	200
2007-01-09 09:00:01	201
2007-01-09 10:00:01	202
2007-01-09 11:00:01	203
2007-01-09 12:00:01	204
2007-01-09 13:00:01	205
2007-01-09 14:00:01	206
2007-01-09 15:00:01	207
2007-01-09 16:00:01	208
2007-01-09 17:00:01	209
2007-01-09 18:00:01	210
2007-01-09 19:00:01	211
2007-01-09 20:00:01	212
2007-01-09 21:00:01	213
2007-01-09 22:00:01	214
2007-01-09 23:00:01	215
2007-01-10 00:00:01	216
2007-01-10 01:00:01	217
2007-01-10 02:00:01	218
2007-01-10 03:00:01	219
2007-01-10 04:00:01	220
2007-01-10 05:00:01	221
2007-01-10 06:00:01	222
2007-01-10 07:00:01	223
2007-01-10 08:00:01	224
2007-01-10 09:00:01	225
2007-01-10 10:00:01	226
2007-01-10 11:00:01	227
2007-01-10 12:00:01	228
2007-01-10 13:00:01	229
2007-01-10 14:00:01	230
2007-01-10 15:00:01	231
2007-01-10 16:00:01	232
2007-01-10 17:00:01	233
2007-01-10 18:00:01	234
2007-01-10 19:00:01	235
2007-01-10 20:00:01	236
2007-01-10 21:00:01	237
2007-01-10 22:00:01	238
2007-01-10 23:00:01	239
2007-01-11 00:00:01	240
2007-01-11 01:00:01	241
2007-01-11 02:00:01	242
2007-01-11 03:00:01	243
2007-01-11 04:00:01	244
2007-01-11 05:00:01	245
2007-01-11 06:00:01	246
2007-01-11 07:00:01	247
2007-01-11 08:00:01	248
2007-01-11 09:00:01	249
2007-01-11 10:00:01	250
2007-01-11 11:00:01	251
2007-01-11 12:00:01	252
2007-01-11 13:00:01	253
2007-01-11 14:00:01	254
2007-01-11 15:00:01	255
2007-01-11 16:00:01	256
2007-01-11 17:00:01	257
2007-01-11 18:00:01	258
2007-01-11 19:00:01	259
2007-01-11 20:00:01	260
2007-01-11 21:00:01	261
2007-01-11 22:00:01	262
2007-01-11 23:00:01	263
2007-01-12 00:00:01	264
2007-01-12 01:00:01	265
2007-01-12 02:00:01	266
2007-01-12 03:00:01	267
2007-01-12 04:00:01	268
2007-01-12 05:00:01	269
2007-01-12 06:00:01	270
2007-01-12 07:00:01	271
2007-01-12 08:00:01	272
2007-01-12 09:00:01	273
2007-01-12 10:00:01	274
2007-01-12 11:00:01	275
2007-01-12 12:00:01	276
2007-01-12 13:00:01	277
2007-01-12 14:00:01	278
2007-01-12 15:00:01	279
2007-01-12 16:00:01	280
2007-01-12 17:00:01	281
2007-01-12 18:00:01	282
2007-01-12 19:00:01	283
2007-01-12 20:00:01	284
2007-01-12 21:00:01	285
2007-01-12 22:00:01	286
2007-01-12 23:00:01	287
2007-01-13 00:00:01	288
2007-01-13 01:00:01	289
2007-01-13 02:00:01	290
2007-01-13 03:00:01	291
2007-01-13 04:00:01	292
2007-01-13 05:00:01	293
2007-01-13 06:00:01	294
2007-01-13 07:00:01	295
2007-01-13 08:00:01	296
2007-01-13 09:00:01	297
2007-01-13 10:00:01	298
2007-01-13 11:00:01	299
2007-01-13 12:00:01	300
2007-01-13 13:00:01	301
2007-01-13 14:00:02	302
2007-01-13 15:00:02	303
2007-01-13 16:00:02	304
2007-01-13 17:00:02	305
2007-01-13 18:00:02	306
2007-01-13 19:00:02	307
2007-01-13 20:00:02	308
2007-01-13 21:00:02	309
2007-01-13 22:00:02	310
2007-01-13 23:00:02	311
2007-01-14 00:00:02	312
2007-01-14 01:00:02	313
2007-01-14 02:00:02	314
2007-01-14 03:00:02	315
2007-01-14 04:00:02	316
2007-01-14 05:00:02	317
2007-01-14 06:00:02	318
2007-01-14 07:00:02	319
2007-01-14 08:00:02	320
2007-01-14 09:00:02	321
2007-01-14 10:00:02	322
2007-01-14 11:00:02	323
2007-01-14 12:00:02	324
2007-01-14 13:00:02	325
2007-01-14 14:00:02	326
2007-01-14 15:00:02	327
2007-01-14 16:00:02	328
2007-01-14 17:00:02	329
2007-01-14 18:00:02	330
2007-01-14 19:00:02	331
2007-01-14 20:00:02	332
2007-01-14 21:00:02	333
2007-01-14 22:00:02	334
2007-01-14 23:00:02	335
2007-01-15 00:00:02	336
2007-01-15 01:00:02	337
2007-01-15 02:00:02	338
2007-01-15 03:00:02	339
2007-01-15 04:00:02	340
2007-01-15 05:00:02	341
2007-01-15 06:00:02	342
2007-01-15 07:00:02	343
2007-01-15 08:00:02	344
2007-01-15 09:00:02	345
2007-01-15 10:00:02	346
2007-01-15 11:00:02	347
2007-01-15 12:00:02	348
2007-01-15 13:00:02	349
2007-01-15 14:00:02	350
2007-01-15 15:00:02	351
2007-01-15 16:00:02	352
2007-01-15 17:00:02	353
2007-01-15 18:00:02	354
2007-01-15 19:00:02	355
2007-01-15 20:00:02	356
2007-01-15 21:00:02	357
2007-01-15 22:00:02	358
2007-01-15 23:00:02	359
2007-01-16 00:00:02	360
2007-01-16 01:00:02	361
2007-01-16 02:00:02	362
2007-01-16 03:00:02	363
2007-01-16 04:00:02	364
2007-01-16 05:00:02	365
2007-01-16 06:00:02	366
2007-01-16 07:00:02	367
2007-01-16 08:00:02	368
2007-01-16 09:00:02	369
2007-01-16 10:00:02	370
2007-01-16 11:00:02	371
2007-01-16 12:00:02	372
2007-01-16 13:00:02	373
2007-01-16 14:00:02	374
2007-01-16 15:00:02	375
2007-01-16 16:00:02	376
2007-01-16 17:00:02	377
2007-01-16 18:00:02	378
2007-01-16 19:00:02	379
2007-01-16 20:00:02	380
2007-01-16 21:00:02	381
2007-01-16 22:00:02	382
2007-01-16 23:00:02	383
2007-01-17 00:00:02	384
2007-01-17 01:00:02	385
2007-01-17 02:00:02	386
2007-01-17 03:00:02	387
2007-01-17 04:00:02	388
2007-01-17 05:00:02	389
2007-01-17 06:00:02	390
2007-01-17 07:00:02	391
2007-01-17 08:00:02	392
2007-01-17 09:00:02	393
2007-01-17 10:00:02	394
2007-01-17 11:00:02	395
2007-01-17 12:00:02	396
2007-01-17 13:00:02	397
2007-01-17 14:00:02	398
2007-01-17 15:00:02	399
2007-01-17 16:00:02	400
2007-01-17 17:00:02	401
2007-01-17 18:00:02	402
2007-01-17 19:00:02	403
2007-01-17 20:00:02	404
2007-01-17 21:00:02	405
2007-01-17 22:00:02	406
2007-01-17 23:00:02	407
2007-01-18 00:00:02	408
2007-01-18 01:00:02	409
2007-01-18 02:00:02	410
2007-01-18 03:00:02	411
2007-01-18 04:00:02	412
2007-01-18 05:00:02	413
2007-01-18 06:00:02	414
2007-01-18 07:00:02	415
2007-01-18 08:00:02	416
2007-01-18 09:00:02	417
2007-01-18 10:00:02	418
2007-01-18 11:00:02	419
2007-01-18 12:00:02	420
2007-01-18 13:00:02	421
2007-01-18 14:00:02	422
2007-01-18 15:00:02	423
2007-01-18 16:00:02	424
2007-01-18 17:00:02	425
2007-01-18 18:00:02	426
2007-01-18 19:00:02	427
2007-01-18 20:00:02	428
2007-01-18 21:00:02	429
2007-01-18 22:00:02	430
2007-01-18 23:00:02	431
2007-01-19 00:00:02	432
2007-01-19 01:00:02	433
2007-01-19 02:00:02	434
2007-01-19 03:00:02	435
2007-01-19 04:00:02	436
2007-01-19 05:00:02	437
2007-01-19 06:00:02	438
2007-01-19 07:00:02	439
2007-01-19 08:00:02	440
2007-01-19 09:00:02	441
2007-01-19 10:00:02	442
2007-01-19 11:00:02	443
2007-01-19 12:00:02	444
2007-01-19 13:00:02	445
2007-01-19 14:00:02	446
2007-01-19 15:00:02	447
2007-01-19 16:00:02	448
2007-01-19 17:00:02	449
2007-01-19 18:00:02	450
2007-01-19 19:00:02	451
2007-01-19 20:00:02	452
2007-01-19 21:00:02	453
2007-01-19 22:00:02	454
2007-01-19 23:00:02	455
2007-01-20 00:00:02	456
2007-01-20 01:00:02	457
2007-01-20 02:00:02	458
2007-01-20 03:00:02	459
2007-01-20 04:00:02	460
2007-01-20 05:00:02	461
2007-01-20 06:00:02	462
2007-01-20 07:00:02	463
2007-01-20 08:00:02	464
2007-01-20 09:00:02	465
2007-01-20 10:00:02	466
2007-01-20 11:00:02	467
2007-01-20 12:00:02	468
2007-01-20 13:00:02	469
2007-01-20 14:00:02	470
2007-01-20 15:00:02	471
2007-01-20 16:00:02	472
2007-01-20 17:00:02	473
2007-01-20 18:00:02	474
2007-01-20 19:00:02	475
2007-01-20 20:00:02	476
2007-01-20 21:00:02	477
2007-01-20 22:00:02	478
2007-01-20 23:00:02	479
2007-01-21 00:00:02	480
2007-01-21 01:00:02	481
2007-01-21 02:00:02	482
2007-01-21 03:00:02	483
2007-01-21 04:00:02	484
2007-01-21 05:00:02	485
2007-01-21 06:00:02	486
2007-01-21 07:00:02	487
2007-01-21 08:00:02	488
2007-01-21 09:00:02	489
2007-01-21 10:00:02	490
2007-01-21 11:00:02	491
2007-01-21 12:00:02	492
2007-01-21 13:00:02	493
2007-01-21 14:00:02	494
2007-01-21 15:00:02	495
2007-01-21 16:00:02	496
2007-01-21 17:00:02	497
2007-01-21 18:00:02	498
2007-01-21 19:00:02	499
2007-01-21 20:00:02	500
2007-01-21 21:00:02	501
2007-01-21 22:00:03	502
2007-01-21 23:00:03	503
2007-01-22 00:00:03	504
2007-01-22 01:00:03	505
2007-01-22 02:00:03	506
2007-01-22 03:00:03	507
2007-01-22 04:00:03	508
2007-01-22 05:00:03	509
2007-01-22 06:00:03	510
2007-01-22 07:00:03	511
2007-01-22 08:00:03	512
2007-01-22 09:00:03	513
2007-01-22 10:00:03	514
2007-01-22 11:00:03	515
2007-01-22 12:00:03	516
2007-01-22 13:00:03	517
2007-01-22 14:00:03	518
2007-01-22 15:00:03	519
2007-01-22 16:00:03	520
2007-01-22 17:00:03	521
2007-01-22 18:00:03	522
2007-01-22 19:00:03	523
2007-01-22 20:00:03	524
2007-01-22 21:00:03	525
2007-01-22 22:00:03	526
2007-01-22 23:00:03	527
2007-01-23 00:00:03	528
2007-01-23 01:00:03	529
2007-01-23 02:00:03	530
2007-01-23 03:00:03	531
2007-01-23 04:00:03	532
2007-01-23 05:00:03	533
2007-01-23 06:00:03	534
2007-01-23 07:00:03	535
2007-01-23 08:00:03	536
2007-01-23 09:00:03	537
2007-01-23 10:00:03	538
2007-01-23 11:00:03	539
2007-01-23 12:00:03	540
2007-01-23 13:00:03	541
2007-01-23 14:00:03	542
2007-01-23 15:00:03	543
2007-01-23 16:00:03	544
2007-01-23 17:00:03	545
2007-01-23 18:00:03	546
2007-01-23 19:00:03	547
2007-01-23 20:00:03	548
2007-01-23 21:00:03	549
2007-01-23 22:00:03	550
2007-01-23 23:00:03	551
2007-01-24 00:00:03	552
2007-01-24 01:00:03	553
2007-01-24 02:00:03	554
2007-01-24 03:00:03	555
2007-01-24 04:00:03	556
2007-01-24 05:00:03	557
2007-01-24 06:00:03	558
2007-01-24 07:00:03	559
2007-01-24 08:00:03	560
2007-01-24 09:00:03	561
2007-01-24 10:00:03	562
2007-01-24 11:00:03	563
2007-01-24 12:00:03	564
2007-01-24 13:00:03	565
2007-01-24 14:00:03	566
2007-01-24 15:00:03	567
2007-01-24 16:00:03	568
2007-01-24 17:00:03	569
2007-01-24 18:00:03	570
2007-01-24 19:00:03	571
2007-01-24 20:00:03	572
2007-01-24 21:00:03	573
2007-01-24 22:00:03	574
2007-01-24 23:00:03	575
2007-01-25 00:00:03	576
2007-01-25 01:00:03	577
2007-01-25 02:00:03	578
2007-01-25 03:00:03	579
2007-01-25 04:00:03	580
2007-01-25 05:00:03	581
2007-01-25 06:00:03	582
2007-01-25 07:00:03	583
2007-01-25 08:00:03	584
2007-01-25 09:00:03	585
2007-01-25 10:00:03	586
2007-01-25 11:00:03	587
2007-01-25 12:00:03	588
2007-01-25 13:00:03	589
2007-01-25 14:00:03	590
2007-01-25 15:00:03	591
2007-01-25 16:00:03	592
2007-01-25 17:00:03	593
2007-01-25 18:00:03	594
2007-01-25 19:00:03	595
2007-01-25 20:00:03	596
2007-01-25 21:00:03	597
2007-01-25 22:00:03	598
2007-01-25 23:00:03	599
2007-01-26 00:00:03	600
2007-01-26 01:00:03	601
2007-01-26 02:00:03	602
2007-01-26 03:00:03	603
2007-01-26 04:00:03	604
2007-01-26 05:00:03	605
2007-01-26 06:00:03	606
2007-01-26 07:00:03	607
2007-01-26 08:00:03	608
2007-01-26 09:00:03	609
2007-01-26 10:00:03	610
2007-01-26 11:00:03	611	70.1
2007-01-26 12:00:03	612	68.2
2007-01-26 13:00:03	613	67.1
2007-01-26 14:00:03	614	67.3
2007-01-26 15:00:03	615	66.4
2007-01-26 16:00:03	616	66.2
2007-01-26 17:00:03	617	66.6
2007-01-26 18:00:03	618	65.8
2007-01-26 19:00:03	619	65.5
2007-01-26 20:00:03	620	69.4
2007-01-26 21:00:03	621	65.2
2007-01-26 22:00:03	622	66.2
2007-01-26 23:00:03	623	67.9
2007-01-27 00:00:03	624	66
2007-01-27 01:00:03	625	65.5
2007-01-27 02:00:03	626	66.5
2007-01-27 03:00:03	627	65.3
2007-01-27 04:00:03	628	63.4
2007-01-27 05:00:03	629	63.2
2007-01-27 06:00:03	630	65
2007-01-27 07:00:03	631	66.3
2007-01-27 08:00:03	632	66.6
2007-01-27 09:00:03	633	66
2007-01-27 10:00:03	634	79.3
2007-01-27 11:00:03	635	68.3
2007-01-27 12:00:03	636	66.5
2007-01-27 13:00:03	637	65.5
2007-01-27 14:00:03	638	74.7
2007-01-27 15:00:03	639	66.7
2007-01-27 16:00:03	640	65.7
2007-01-27 17:00:03	641	66.5
2007-01-27 18:00:03	642	66.5
2007-01-27 19:00:03	643	68.9
2007-01-27 20:00:03	644	65.8
2007-01-27 21:00:03	645	67
2007-01-27 22:00:03	646	66.7
2007-01-27 23:00:03	647	67.1
2007-01-28 00:00:03	648	66.9
2007-01-28 01:00:03	649	66
2007-01-28 02:00:03	650	66.1
2007-01-28 03:00:03	651	65
2007-01-28 04:00:03	652	64.8
2007-01-28 05:00:03	653	63.8
2007-01-28 06:00:03	654	63.6
2007-01-28 07:00:03	655	63.3
2007-01-28 08:00:03	656	64.7
2007-01-28 09:00:03	657	66.4
2007-01-28 10:00:03	658	65.6
2007-01-28 11:00:03	659	66.3
2007-01-28 12:00:03	660	66.4
2007-01-28 13:00:03	661	66.6
2007-01-28 14:00:03	662	66.4
2007-01-28 15:00:03	663	65.7
2007-01-28 16:00:03	664	65.7
2007-01-28 17:00:03	665	65.6
2007-01-28 18:00:03	666	70.9
2007-01-28 19:00:03	667	66.8
2007-01-28 20:00:03	668	77.6
2007-01-28 21:00:03	669	67
2007-01-28 22:00:03	670	66.8
2007-01-28 23:00:03	671	66.2
2007-01-29 00:00:03	672	65.4
2007-01-29 01:00:03	673	73.1
2007-01-29 02:00:03	674	64.4
2007-01-29 03:00:03	675	63.1
2007-01-29 04:00:03	676	61.3
2007-01-29 05:00:03	677	61.8
2007-01-29 06:00:03	678	65.7
2007-01-29 07:00:03	679	67.1
2007-01-29 08:00:03	680	67.6
2007-01-29 09:00:03	681	67.7
2007-01-29 10:00:03	682	68.3
2007-01-29 11:00:03	683	67.1
2007-01-29 12:00:03	684	67.7
2007-01-29 13:00:03	685	67.3
2007-01-29 14:00:03	686	67.1
2007-01-29 15:00:03	687	66.3
2007-01-29 16:00:03	688	68.1
2007-01-29 17:00:03	689	67
2007-01-29 18:00:03	690	66.3
2007-01-29 19:00:03	691	66.3
2007-01-29 20:00:03	692	66.2
2007-01-29 21:00:03	693	66.5
2007-01-29 22:00:03	694	67.3
2007-01-29 23:00:03	695	66.4
2007-01-30 00:00:03	696	67.4
2007-01-30 01:00:03	697	65.9
2007-01-30 02:00:03	698	62.7
2007-01-30 03:00:03	699	64.4
2007-01-30 04:00:03	700	60.9
2007-01-30 05:00:03	701	63.2
2007-01-30 06:00:03	702	65.5
2007-01-30 07:00:04	703	67.1
2007-01-30 08:00:04	704	66.9
2007-01-30 09:00:04	705	68.1
2007-01-30 10:00:04	706	67.5
2007-01-30 11:00:04	707	68.3
2007-01-30 12:00:04	708	67.7
2007-01-30 13:00:04	709	67.9
2007-01-30 14:00:04	710	67.6
2007-01-30 15:00:04	711	67.5
2007-01-30 16:00:04	712	66.9
2007-01-30 17:00:04	713	66.6
2007-01-30 18:00:04	714	66.7
2007-01-30 19:00:04	715	66
2007-01-30 20:00:04	716	66.2
2007-01-30 21:00:04	717	67.6
2007-01-30 22:00:04	718	67.9
2007-01-30 23:00:04	719	66.4
2007-01-31 00:00:04	720	77.3
2007-01-31 01:00:04	721	63.7
2007-01-31 02:00:04	722	62.8
2007-01-31 03:00:04	723	62.3
2007-01-31 04:00:04	724	61.5
2007-01-31 05:00:04	725	61.7
2007-01-31 06:00:04	726	65.5
2007-01-31 07:00:04	727	66.9
2007-01-31 08:00:04	728	67
2007-01-31 09:00:04	729	67.1
2007-01-31 10:00:04	730	67.2
2007-01-31 11:00:04	731	67.7
2007-01-31 12:00:04	732	67.2
2007-01-31 13:00:04	733	66.7
2007-01-31 14:00:04	734	76.2
2007-01-31 15:00:04	735	67.9
2007-01-31 16:00:04	736	67.2
2007-01-31 17:00:04	737	66.8
2007-01-31 18:00:04	738	66.6
2007-01-31 19:00:04	739	66.1
2007-01-31 20:00:04	740	76.3
2007-01-31 21:00:04	741	66.6
2007-01-31 22:00:04	742	66.5
2007-01-31 23:00:04	743	65.4
2007-02-01 00:00:04	744	65.8
2007-02-01 01:00:04	745	66.5
2007-02-01 02:00:04	746	63.2
2007-02-01 03:00:04	747	63
2007-02-01 04:00:04	748	62.6
2007-02-01 05:00:04	749	61.6
2007-02-01 06:00:04	750	64.8
2007-02-01 07:00:04	751	67.7
2007-02-01 08:00:04	752	68.3
2007-02-01 09:00:04	753	68.3
2007-02-01 10:00:04	754	68.3
2007-02-01 11:00:04	755	72.1
2007-02-01 12:00:04	756	67.5
2007-02-01 13:00:04	757	67.4
2007-02-01 14:00:04	758	68
2007-02-01 15:00:04	759	67.7
2007-02-01 16:00:04	760	68.7
2007-02-01 17:00:04	761	75.7
2007-02-01 18:00:04	762	67.1
2007-02-01 19:00:04	763	65.9
2007-02-01 20:00:04	764	66
2007-02-01 21:00:04	765	66.4
2007-02-01 22:00:04	766	66.9
2007-02-01 23:00:04	767	65.7
2007-02-02 00:00:04	768	65.8
2007-02-02 01:00:04	769	68.8
2007-02-02 02:00:04	770	63.6
2007-02-02 03:00:04	771	62.5
2007-02-02 04:00:04	772	61.5
2007-02-02 05:00:04	773	61.7
2007-02-02 06:00:04	774	65.8
2007-02-02 07:00:04	775	67.7
2007-02-02 08:00:04	776	67.7
2007-02-02 09:00:04	777	67.6
2007-02-02 10:00:04	778	67.5
2007-02-02 11:00:04	779	67.6
2007-02-02 12:00:04	780	67.9
2007-02-02 13:00:04	781	67.9
2007-02-02 14:00:04	782	67.4
2007-02-02 15:00:04	783	67.9
2007-02-02 16:00:04	784	66.3
2007-02-02 17:00:04	785	67.1
2007-02-02 18:00:04	786	77.9
2007-02-02 19:00:04	787	67
2007-02-02 20:00:04	788	66.7
2007-02-02 21:00:04	789	66.1
2007-02-02 22:00:04	790	66.4
2007-02-02 23:00:04	791	66.7
2007-02-03 00:00:04	792	66.8
2007-02-03 01:00:04	793	66.9
2007-02-03 02:00:04	794	66.4
2007-02-03 03:00:04	795	65.5
2007-02-03 04:00:04	796	64.7
2007-02-03 05:00:04	797	64
2007-02-03 06:00:04	798	66.1
2007-02-03 07:00:04	799	66.7
2007-02-03 08:00:04	800	66.6
2007-02-03 09:00:04	801	67.8
2007-02-03 10:00:04	802	67.1
2007-02-03 11:00:04	803	70.9
2007-02-03 12:00:04	804	66.5
2007-02-03 13:00:04	805	69.7
2007-02-03 14:00:04	806	66.1
2007-02-03 15:00:04	807	66.7
2007-02-03 16:00:04	808	65.9
2007-02-03 17:00:04	809	75.9
2007-02-03 18:00:04	810	68.2
2007-02-03 19:00:04	811	76.8
2007-02-03 20:00:04	812	69.3
2007-02-03 21:00:04	813	66
2007-02-03 22:00:04	814	67.2
2007-02-03 23:00:04	815	66.1
2007-02-04 00:00:04	816	66.1
2007-02-04 01:00:04	817	65.5
2007-02-04 02:00:04	818	64.8
2007-02-04 03:00:04	819	65
2007-02-04 04:00:04	820	64.6
2007-02-04 05:00:04	821	65.9
2007-02-04 06:00:04	822	63.1
2007-02-04 07:00:04	823	72
2007-02-04 08:00:04	824	65.4
2007-02-04 09:00:04	825	64.5
2007-02-04 10:00:04	826	65.9
2007-02-04 11:00:04	827	68.5
2007-02-04 12:00:04	828	66.3
2007-02-04 13:00:04	829	66.1
2007-02-04 14:00:04	830	67.4
2007-02-04 15:00:04	831	66.4
2007-02-04 16:00:04	832	66.8
2007-02-04 17:00:04	833	73.2
2007-02-04 18:00:04	834	68.3
2007-02-04 19:00:04	835	66.8
2007-02-04 20:00:04	836	67
2007-02-04 21:00:04	837	66.5
2007-02-04 22:00:04	838	66.6
2007-02-04 23:00:04	839	66.3
2007-02-05 00:00:04	840	66.7
2007-02-05 01:00:04	841	72
2007-02-05 02:00:04	842	66.1
2007-02-05 03:00:04	843	61
2007-02-05 04:00:04	844	62.2
2007-02-05 05:00:04	845	61.5
2007-02-05 06:00:04	846	66.3
2007-02-05 07:00:04	847	73.4
2007-02-05 08:00:04	848	67.5
2007-02-05 09:00:04	849	67.3
2007-02-05 10:00:04	850	67.9
2007-02-05 11:00:04	851	67.7
2007-02-05 12:00:04	852	67.6
2007-02-05 13:00:04	853	67.3
2007-02-05 14:00:04	854	66.9
2007-02-05 15:00:04	855	67
2007-02-05 16:00:04	856	66.6
2007-02-05 17:00:04	857	66.8
2007-02-05 18:00:04	858	70.9
2007-02-05 19:00:04	859	71.1
2007-02-05 20:00:04	860	72.3
2007-02-05 21:00:04	861	67
2007-02-05 22:00:04	862	67.1
2007-02-05 23:00:04	863	66.1
2007-02-06 00:00:04	864	65.5
2007-02-06 01:00:04	865	65.6
2007-02-06 02:00:04	866	62.7
2007-02-06 03:00:04	867	62.4
2007-02-06 04:00:04	868	61.9
2007-02-06 05:00:04	869	62
2007-02-06 06:00:04	870	66.2
2007-02-06 07:00:04	871	67.8
2007-02-06 08:00:04	872	67.3
2007-02-06 09:00:04	873	67.7
2007-02-06 10:00:04	874	67.6
2007-02-06 11:00:04	875	67.5
2007-02-06 12:00:04	876	67.8
2007-02-06 13:00:04	877	67.3
2007-02-06 14:00:04	878	67
2007-02-06 15:00:04	879	68.9
2007-02-06 16:00:04	880	69.4
2007-02-06 17:00:04	881	66.9
2007-02-06 18:00:04	882	68.4
2007-02-06 19:00:04	883	66.8
2007-02-06 20:00:04	884	66.5
2007-02-06 21:00:04	885	66.9
2007-02-06 22:00:04	886	68.8
2007-02-06 23:00:04	887	66.9
2007-02-07 00:00:04	888	66.2
2007-02-07 01:00:04	889	63.8
2007-02-07 02:00:04	890	62.7
2007-02-07 03:00:04	891	62
2007-02-07 04:00:04	892	61.9
2007-02-07 05:00:04	893	61.7
2007-02-07 06:00:04	894	65.5
2007-02-07 07:00:04	895	68.3
2007-02-07 08:00:04	896	67.8
2007-02-07 09:00:04	897	67.4
2007-02-07 10:00:04	898	68.1
2007-02-07 11:00:04	899	67.6
2007-02-07 12:00:04	900	68.1
2007-02-07 13:00:04	901	68.1
2007-02-07 14:00:04	902	67.3
2007-02-07 15:00:05	903	68
2007-02-07 16:00:05	904	66.7
2007-02-07 17:00:05	905	70.6
2007-02-07 18:00:05	906	66.7
2007-02-07 19:00:05	907	66.4
2007-02-07 20:00:05	908	65.9
2007-02-07 21:00:05	909	65.8
2007-02-07 22:00:05	910	66.5
2007-02-07 23:00:05	911	66.5
2007-02-08 00:00:05	912	67
2007-02-08 01:00:05	913	65.2
2007-02-08 02:00:05	914	64.7
2007-02-08 03:00:05	915	61.9
2007-02-08 04:00:05	916	60.7
2007-02-08 05:00:05	917	62.8
2007-02-08 06:00:05	918	65.6
2007-02-08 07:00:05	919	67.5
2007-02-08 08:00:05	920	67.6
2007-02-08 09:00:05	921	67.9
2007-02-08 10:00:05	922	67.9
2007-02-08 11:00:05	923	68.6
2007-02-08 12:00:05	924	66.8
2007-02-08 13:00:05	925	67.6
2007-02-08 14:00:05	926	66.7
2007-02-08 15:00:05	927	67.2
2007-02-08 16:00:05	928	67.3
2007-02-08 17:00:05	929	67.4
2007-02-08 18:00:05	930	65.9
2007-02-08 19:00:05	931	66.7
2007-02-08 20:00:05	932	73.8
2007-02-08 21:00:05	933	65.7
2007-02-08 22:00:05	934	66.1
2007-02-08 23:00:05	935	66.3
2007-02-09 00:00:05	936	65.5
2007-02-09 01:00:05	937	66.5
2007-02-09 02:00:05	938	65
2007-02-09 03:00:05	939	65.1
2007-02-09 04:00:05	940	64
2007-02-09 05:00:05	941	63.7
2007-02-09 06:00:05	942	66.8
2007-02-09 07:00:05	943	66.9
2007-02-09 08:00:05	944	66.6
2007-02-09 09:00:05	945	67.6
2007-02-09 10:00:05	946	67.3
2007-02-09 11:00:05	947	68.4
2007-02-09 12:00:05	948	68.4
2007-02-09 13:00:05	949	69.3
2007-02-09 14:00:05	950	67.5
2007-02-09 15:00:05	951	67.4
2007-02-09 16:00:05	952	67.6
2007-02-09 17:00:05	953	66.7
2007-02-09 18:00:05	954	66.2
2007-02-09 19:00:05	955	65.3
2007-02-09 20:00:05	956	66.3
2007-02-09 21:00:05	957	66.9
2007-02-09 22:00:05	958	66.2
2007-02-09 23:00:05	959	65.8
2007-02-10 00:00:05	960	66.6
2007-02-10 01:00:05	961	64.2
2007-02-10 02:00:05	962	67
2007-02-10 03:00:05	963	63.8
2007-02-10 04:00:05	964	62.8
2007-02-10 05:00:05	965	73.1
2007-02-10 06:00:05	966	64.6
2007-02-10 07:00:05	967	65.9
2007-02-10 08:00:05	968	67.2
2007-02-10 09:00:05	969	67.7
2007-02-10 10:00:05	970	67.1
2007-02-10 11:00:05	971	66.5
2007-02-10 12:00:05	972	66.1
2007-02-10 13:00:05	973	66.5
2007-02-10 14:00:05	974	67
2007-02-10 15:00:05	975	74.4
2007-02-10 16:00:05	976	66
2007-02-10 17:00:05	977	67.2
2007-02-10 18:00:05	978	66.3
2007-02-10 19:00:05	979	68.3
2007-02-10 20:00:05	980	66.2
2007-02-10 21:00:05	981	66
2007-02-10 22:00:05	982	66.9
2007-02-10 23:00:05	983	66.3
2007-02-11 00:00:05	984	66
2007-02-11 01:00:05	985	66.7
2007-02-11 02:00:05	986	65.5
2007-02-11 03:00:05	987	64.5
2007-02-11 04:00:05	988	65.6
2007-02-11 05:00:05	989	63.8
2007-02-11 06:00:05	990	63.3
2007-02-11 07:00:05	991	64.3
2007-02-11 08:00:05	992	64.4
2007-02-11 09:00:05	993	64.8
2007-02-11 10:00:05	994	67.1
2007-02-11 11:00:05	995	69.7
2007-02-11 12:00:05	996	66.8
2007-02-11 13:00:05	997	66.3
2007-02-11 14:00:05	998	66.6
2007-02-11 15:00:05	999	66.6
2007-02-11 16:00:05	1000	71.6
2007-02-11 17:00:05	1001	66.7
2007-02-11 18:00:05	1002	66.4
2007-02-11 19:00:05	1003	66.3
2007-02-11 20:00:05	1004	66.1
2007-02-11 21:00:05	1005	66.4
2007-02-11 22:00:05	1006	66.4
2007-02-11 23:00:05	1007	66.8
2007-02-12 00:00:05	1008	65.3
2007-02-12 01:00:05	1009	64.4
2007-02-12 02:00:05	1010	62.4
2007-02-12 03:00:05	1011	60.9
2007-02-12 04:00:05	1012	61.3
2007-02-12 05:00:05	1013	61.8
2007-02-12 06:00:05	1014	65
2007-02-12 07:00:05	1015	66.5
2007-02-12 08:00:05	1016	65.6
2007-02-12 09:00:05	1017	67.7
2007-02-12 10:00:05	1018	67.6
2007-02-12 11:00:05	1019	67.4
2007-02-12 12:00:05	1020	67.6
2007-02-12 13:00:05	1021	67.3
2007-02-12 14:00:05	1022	67.2
2007-02-12 15:00:05	1023	66.6
2007-02-12 16:00:05	1024	67
2007-02-12 17:00:05	1025	66.6
2007-02-12 18:00:05	1026	69.4
2007-02-12 19:00:05	1027	66.4
2007-02-12 20:00:05	1028	66.2
2007-02-12 21:00:05	1029	66.2
2007-02-12 22:00:05	1030	66.1
2007-02-12 23:00:05	1031	66.3
2007-02-13 00:00:05	1032	65.6
2007-02-13 01:00:05	1033	64
2007-02-13 02:00:05	1034	64
2007-02-13 03:00:05	1035	62.4
2007-02-13 04:00:05	1036	61.5
2007-02-13 05:00:05	1037	62.4
2007-02-13 06:00:05	1038	65.5
2007-02-13 07:00:05	1039	67.9
2007-02-13 08:00:05	1040	66.8
2007-02-13 09:00:05	1041	67.5
2007-02-13 10:00:05	1042	68
2007-02-13 11:00:05	1043	67.2
2007-02-13 12:00:05	1044	68.1
2007-02-13 13:00:05	1045	68.4
2007-02-13 14:00:05	1046	67.7
2007-02-13 15:00:05	1047	68.6
2007-02-13 16:00:05	1048	68.4
2007-02-13 17:00:05	1049	67.1
2007-02-13 18:00:05	1050	66.5
2007-02-13 19:00:05	1051	66.2
2007-02-13 20:00:05	1052	65.6
2007-02-13 21:00:05	1053	66
2007-02-13 22:00:05	1054	66.6
2007-02-13 23:00:05	1055	64.8
2007-02-14 00:00:05	1056	65.5
2007-02-14 01:00:05	1057	64.2
2007-02-14 02:00:05	1058	63.7
2007-02-14 03:00:05	1059	61.7
2007-02-14 04:00:05	1060	61.1
2007-02-14 05:00:05	1061	61.8
2007-02-14 06:00:05	1062	66.1
2007-02-14 07:00:05	1063	68
2007-02-14 08:00:05	1064	67.7
2007-02-14 09:00:05	1065	67.9
2007-02-14 10:00:05	1066	67.9
2007-02-14 11:00:05	1067	76.8
2007-02-14 12:00:05	1068	68
2007-02-14 13:00:05	1069	71.5
2007-02-14 14:00:05	1070	78.5
2007-02-14 15:00:05	1071	76
2007-02-14 16:00:05	1072	67.3
2007-02-14 17:00:05	1073	67.3
2007-02-14 18:00:05	1074	66.5
2007-02-14 19:00:05	1075	66.1
2007-02-14 20:00:05	1076	66.5
2007-02-14 21:00:05	1077	65.5
2007-02-14 22:00:05	1078	65.6
2007-02-14 23:00:05	1079	65.8
2007-02-15 00:00:05	1080	66.3
2007-02-15 01:00:05	1081	64.4
2007-02-15 02:00:05	1082	63.5
2007-02-15 03:00:05	1083	62.6
2007-02-15 04:00:05	1084	61.3
2007-02-15 05:00:05	1085	62
2007-02-15 06:00:05	1086	64.8
2007-02-15 07:00:05	1087	67.9
2007-02-15 08:00:05	1088	68.1
2007-02-15 09:00:05	1089	67.2
2007-02-15 10:00:05	1090	68.7
2007-02-15 11:00:05	1091	67.4
2007-02-15 12:00:05	1092	66.9
2007-02-15 13:00:05	1093	67.1
2007-02-15 14:00:05	1094	65.8
2007-02-15 15:00:05	1095	67.3
2007-02-15 16:00:05	1096	68.1
2007-02-15 17:00:05	1097	67.7
2007-02-15 18:00:05	1098	65.9
2007-02-15 19:00:05	1099	66.5
2007-02-15 20:00:05	1100	66
2007-02-15 21:00:05	1101	66.4
2007-02-15 22:00:06	1102	66.5
2007-02-15 23:00:06	1103	66.7
2007-02-16 00:00:06	1104	66.2
2007-02-16 01:00:06	1105	64.2
2007-02-16 02:00:06	1106	64
2007-02-16 03:00:06	1107	62
2007-02-16 04:00:06	1108	62
2007-02-16 05:00:06	1109	63
2007-02-16 06:00:06	1110	64.9
2007-02-16 07:00:06	1111	67.7
2007-02-16 08:00:06	1112	67.7
2007-02-16 09:00:06	1113	67.5
2007-02-16 10:00:06	1114	67.9
2007-02-16 11:00:06	1115	67.9
2007-02-16 12:00:06	1116	67.1
2007-02-16 13:00:06	1117	67
2007-02-16 14:00:06	1118	66.5
2007-02-16 15:00:06	1119	66.7
2007-02-16 16:00:06	1120	66.6
2007-02-16 17:00:06	1121	66
2007-02-16 18:00:06	1122	66
2007-02-16 19:00:06	1123	66.5
2007-02-16 20:00:06	1124	66.9
2007-02-16 21:00:06	1125	66.5
2007-02-16 22:00:06	1126	65.7
2007-02-16 23:00:06	1127	72
2007-02-17 00:00:06	1128	65.4
2007-02-17 01:00:06	1129	64.2
2007-02-17 02:00:06	1130	64.8
2007-02-17 03:00:06	1131	64.4
2007-02-17 04:00:06	1132	62.9
2007-02-17 05:00:06	1133	63.7
2007-02-17 06:00:06	1134	64.6
2007-02-17 07:00:06	1135	65.1
2007-02-17 08:00:06	1136	65.7
2007-02-17 09:00:06	1137	65.8
2007-02-17 10:00:06	1138	66.4
2007-02-17 11:00:06	1139	66.9
2007-02-17 12:00:06	1140	65.7
2007-02-17 13:00:06	1141	65.8
2007-02-17 14:00:06	1142	66.3
2007-02-17 15:00:06	1143	65.8
2007-02-17 16:00:06	1144	66.8
2007-02-17 17:00:06	1145	66.4
2007-02-17 18:00:06	1146	67.1
2007-02-17 19:00:06	1147	65.5
2007-02-17 20:00:06	1148	66.3
2007-02-17 21:00:06	1149	66.4
2007-02-17 22:00:06	1150	66.9
2007-02-17 23:00:06	1151	65.9
2007-02-18 00:00:06	1152	66.5
2007-02-18 01:00:06	1153	65.8
2007-02-18 02:00:06	1154	64.7
2007-02-18 03:00:06	1155	65.2
2007-02-18 04:00:06	1156	63.3
2007-02-18 05:00:06	1157	63.1
2007-02-18 06:00:06	1158	63.8
2007-02-18 07:00:06	1159	62.6
2007-02-18 08:00:06	1160	64.8
2007-02-18 09:00:06	1161	65.3
2007-02-18 10:00:06	1162	65.1
2007-02-18 11:00:06	1163	65.1
2007-02-18 12:00:06	1164	66
2007-02-18 13:00:06	1165	76.4
2007-02-18 14:00:06	1166	66.7
2007-02-18 15:00:06	1167	66.4
2007-02-18 16:00:06	1168	74.3
2007-02-18 17:00:06	1169	65.9
2007-02-18 18:00:06	1170	66.6
2007-02-18 19:00:06	1171	67.9
2007-02-18 20:00:06	1172	66.2
2007-02-18 21:00:06	1173	66.5
2007-02-18 22:00:06	1174	67.5
2007-02-18 23:00:06	1175	73.2
2007-02-19 00:00:06	1176	65.5
2007-02-19 01:00:06	1177	65
2007-02-19 02:00:06	1178	64.2
2007-02-19 03:00:06	1179	63.6
2007-02-19 04:00:06	1180	61.6
2007-02-19 05:00:06	1181	62.9
2007-02-19 06:00:06	1182	78.1
2007-02-19 07:00:06	1183	62.7
2007-02-19 08:00:06	1184	63.9
2007-02-19 09:00:06	1185	64.2
2007-02-19 10:00:06	1186	64.6
2007-02-19 11:00:06	1187	66.7
2007-02-19 12:00:06	1188	66.9
2007-02-19 13:00:06	1189	67.1
2007-02-19 14:00:06	1190	66.9
2007-02-19 15:00:06	1191	72.9
2007-02-19 16:00:06	1192	66.4
2007-02-19 17:00:06	1193	66.9
2007-02-19 18:00:06	1194	66.6
2007-02-19 19:00:06	1195	66.4
2007-02-19 20:00:06	1196	66.4
2007-02-19 21:00:06	1197	66.4
2007-02-19 22:00:06	1198	65.6
2007-02-19 23:00:06	1199	64.9
2007-02-20 00:00:06	1200	64.9
2007-02-20 01:00:06	1201	63.5
2007-02-20 02:00:06	1202	62
2007-02-20 03:00:06	1203	60.5
2007-02-20 04:00:06	1204	60.9
2007-02-20 05:00:06	1205	61.5
2007-02-20 06:00:06	1206	65.8
2007-02-20 07:00:06	1207	67.7
2007-02-20 08:00:06	1208	67.4
2007-02-20 09:00:06	1209	67.4
2007-02-20 10:00:06	1210	68.3
2007-02-20 11:00:06	1211	68.2
2007-02-20 12:00:06	1212	67.9
2007-02-20 13:00:06	1213	69.5
2007-02-20 14:00:06	1214	68
2007-02-20 15:00:06	1215	68.2
2007-02-20 16:00:06	1216	67.9
2007-02-20 17:00:06	1217	67.5
2007-02-20 18:00:06	1218	66
2007-02-20 19:00:06	1219	66.3
2007-02-20 20:00:06	1220	66.8
2007-02-20 21:00:06	1221	67
2007-02-20 22:00:06	1222	67.2
2007-02-20 23:00:06	1223	65.1
2007-02-21 00:00:06	1224	66.6
2007-02-21 01:00:06	1225	65.1
2007-02-21 02:00:06	1226	64.4
2007-02-21 03:00:06	1227	62.7
2007-02-21 04:00:06	1228	62
2007-02-21 05:00:06	1229	63.2
2007-02-21 06:00:06	1230	65.7
2007-02-21 07:00:06	1231	67.7
2007-02-21 08:00:06	1232	71.8
2007-02-21 09:00:06	1233	78
2007-02-21 10:00:06	1234	68.5
2007-02-21 11:00:06	1235	68.7
2007-02-21 12:00:06	1236	69.2
2007-02-21 13:00:06	1237	67.4
2007-02-21 14:00:06	1238	67.7
2007-02-21 15:00:06	1239	68.3
2007-02-21 16:00:06	1240	68.3
2007-02-21 17:00:06	1241	67.1
2007-02-21 18:00:06	1242	73.2
2007-02-21 19:00:06	1243	66.6
2007-02-21 20:00:06	1244	68.1
2007-02-21 21:00:06	1245	66.4
2007-02-21 22:00:06	1246	67
2007-02-21 23:00:06	1247	67.4
2007-02-22 00:00:06	1248	65.8
2007-02-22 01:00:06	1249	65
2007-02-22 02:00:06	1250	63.5
2007-02-22 03:00:06	1251	61.5
2007-02-22 04:00:06	1252	60.8
2007-02-22 05:00:06	1253	63
2007-02-22 06:00:06	1254	65.5
2007-02-22 07:00:06	1255	67.8
2007-02-22 08:00:06	1256	67.3
2007-02-22 09:00:06	1257	67.2
2007-02-22 10:00:06	1258	68
2007-02-22 11:00:06	1259	67.9
2007-02-22 12:00:06	1260	67.2
2007-02-22 13:00:06	1261	67.9
2007-02-22 14:00:06	1262	68.5
2007-02-22 15:00:06	1263	67.8
2007-02-22 16:00:06	1264	66.3
2007-02-22 17:00:06	1265	67
2007-02-22 18:00:06	1266	65.9
2007-02-22 19:00:06	1267	67
2007-02-22 20:00:06	1268	66.4
2007-02-22 21:00:06	1269	66.9
2007-02-22 22:00:06	1270	67
2007-02-22 23:00:06	1271	65.9
2007-02-23 00:00:06	1272	66.1
2007-02-23 01:00:06	1273	64.9
2007-02-23 02:00:06	1274	63.5
2007-02-23 03:00:06	1275	63.9
2007-02-23 04:00:06	1276	63.5
2007-02-23 05:00:06	1277	63.1
2007-02-23 06:00:06	1278	65.7
2007-02-23 07:00:06	1279	67.8
2007-02-23 08:00:06	1280	67.8
2007-02-23 09:00:06	1281	68.2
2007-02-23 10:00:06	1282	68.1
2007-02-23 11:00:06	1283	68.2
2007-02-23 12:00:06	1284	68.1
2007-02-23 13:00:06	1285	68.7
2007-02-23 14:00:06	1286	68
2007-02-23 15:00:06	1287	67.4
2007-02-23 16:00:06	1288	74.7
2007-02-23 17:00:06	1289	68.5
2007-02-23 18:00:06	1290	67.4
2007-02-23 19:00:06	1291	66.2
2007-02-23 20:00:06	1292	65.5
2007-02-23 21:00:06	1293	65.9
2007-02-23 22:00:06	1294	67.1
2007-02-23 23:00:06	1295	66.2
2007-02-24 00:00:06	1296	66.5
2007-02-24 01:00:06	1297	66.5
2007-02-24 02:00:06	1298	64.9
2007-02-24 03:00:06	1299	64
2007-02-24 04:00:06	1300	63.1
2007-02-24 05:00:06	1301	63.6
2007-02-24 06:00:06	1302	65.9
2007-02-24 07:00:05	1303	66.2
2007-02-24 08:00:05	1304	67.9
2007-02-24 09:00:05	1305	66.4
2007-02-24 10:00:05	1306	66.2
2007-02-24 11:00:05	1307	75.7
2007-02-24 12:00:05	1308	67.4
2007-02-24 13:00:05	1309	68.6
2007-02-24 14:00:05	1310	66.1
2007-02-24 15:00:05	1311	66.7
2007-02-24 16:00:05	1312	66.3
2007-02-24 17:00:05	1313	66.7
2007-02-24 18:00:05	1314	68.7
2007-02-24 19:00:05	1315	66.7
2007-02-24 20:00:05	1316	68.2
2007-02-24 21:00:05	1317	66.4
2007-02-24 22:00:05	1318	67.2
2007-02-24 23:00:05	1319	66.2
2007-02-25 00:00:05	1320	67.1
2007-02-25 01:00:05	1321	65.5
2007-02-25 02:00:05	1322	65.5
2007-02-25 03:00:05	1323	64.9
2007-02-25 04:00:05	1324	66.9
2007-02-25 05:00:05	1325	63.4
2007-02-25 06:00:05	1326	64.5
2007-02-25 07:00:05	1327	63.5
2007-02-25 08:00:05	1328	64.7
2007-02-25 09:00:05	1329	65.4
2007-02-25 10:00:05	1330	65
2007-02-25 11:00:05	1331	66.1
2007-02-25 12:00:05	1332	65.9
2007-02-25 13:00:05	1333	67.5
2007-02-25 14:00:05	1334	72.8
2007-02-25 15:00:05	1335	67.2
2007-02-25 16:00:05	1336	66.5
2007-02-25 17:00:05	1337	66.4
2007-02-25 18:00:05	1338	70.1
2007-02-25 19:00:05	1339	67
2007-02-25 20:00:05	1340	67.8
2007-02-25 21:00:05	1341	66.1
2007-02-25 22:00:05	1342	66.6
2007-02-25 23:00:05	1343	66.3
2007-02-26 00:00:05	1344	64.9
2007-02-26 01:00:05	1345	64.4
2007-02-26 02:00:05	1346	63.1
2007-02-26 03:00:05	1347	62
2007-02-26 04:00:05	1348	60.2
2007-02-26 05:00:05	1349	64.6
2007-02-26 06:00:05	1350	65.4
2007-02-26 07:00:05	1351	67.7
2007-02-26 08:00:05	1352	67.2
2007-02-26 09:00:05	1353	67.3
2007-02-26 10:00:05	1354	67.5
2007-02-26 11:00:05	1355	68.3
2007-02-26 12:00:05	1356	67.7
2007-02-26 13:00:05	1357	67.5
2007-02-26 14:00:05	1358	68.3
2007-02-26 15:00:05	1359	68
2007-02-26 16:00:05	1360	68.2
2007-02-26 17:00:05	1361	66.6
2007-02-26 18:00:05	1362	66.8
2007-02-26 19:00:05	1363	66.9
2007-02-26 20:00:05	1364	67.3
2007-02-26 21:00:05	1365	67.5
2007-02-26 22:00:05	1366	65.9
2007-02-26 23:00:05	1367	65.9
2007-02-27 00:00:05	1368	67
2007-02-27 01:00:05	1369	65.8
2007-02-27 02:00:05	1370	65.1
2007-02-27 03:00:05	1371	63.2
2007-02-27 04:00:05	1372	61.9
2007-02-27 05:00:05	1373	61.4
2007-02-27 06:00:05	1374	66.7
2007-02-27 07:00:05	1375	68.3
2007-02-27 08:00:05	1376	67.9
2007-02-27 09:00:05	1377	68.4
2007-02-27 10:00:05	1378	77.9
2007-02-27 11:00:05	1379	69.7
2007-02-27 12:00:05	1380	69.1
2007-02-27 13:00:05	1381	68.6
2007-02-27 14:00:05	1382	68.3
2007-02-27 15:00:05	1383	69.1
2007-02-27 16:00:05	1384	70
2007-02-27 17:00:05	1385	70.2
2007-02-27 18:00:05	1386	67.7
2007-02-27 19:00:05	1387	66.5
2007-02-27 20:00:05	1388	66.7
2007-02-27 21:00:05	1389	67.4
2007-02-27 22:00:05	1390	68.2
2007-02-27 23:00:05	1391	66.3
2007-02-28 00:00:05	1392	65.8
2007-02-28 01:00:05	1393	71.5
2007-02-28 02:00:05	1394	63.9
2007-02-28 03:00:05	1395	61.8
2007-02-28 04:00:05	1396	61.9
2007-02-28 05:00:05	1397	62.5
2007-02-28 06:00:05	1398	65.8
2007-02-28 07:00:05	1399	68.2
2007-02-28 08:00:05	1400	67.4
2007-02-28 09:00:05	1401	67.7
2007-02-28 10:00:05	1402	66.6
2007-02-28 11:00:05	1403	72.5
2007-02-28 12:00:05	1404	67.4
2007-02-28 13:00:05	1405	67.4
2007-02-28 14:00:05	1406	67.4
2007-02-28 15:00:05	1407	66.2
2007-02-28 16:00:05	1408	67.5
2007-02-28 17:00:05	1409	66.9
2007-02-28 18:00:05	1410	73.3
2007-02-28 19:00:05	1411	66.7
2007-02-28 20:00:05	1412	66.4
2007-02-28 21:00:05	1413	66.4
2007-02-28 22:00:05	1414	76.4
2007-02-28 23:00:05	1415	66.1
2007-03-01 00:00:05	1416	76.7
2007-03-01 01:00:05	1417	73.1
2007-03-01 02:00:05	1418	63.2
2007-03-01 03:00:05	1419	62.2
2007-03-01 04:00:05	1420	63.3
2007-03-01 05:00:05	1421	61.6
2007-03-01 06:00:05	1422	64.8
2007-03-01 07:00:05	1423	68.1
2007-03-01 08:00:05	1424	67.4
2007-03-01 09:00:05	1425	67
2007-03-01 10:00:05	1426	67.5
2007-03-01 11:00:05	1427	67.9
2007-03-01 12:00:05	1428	67.9
2007-03-01 13:00:05	1429	67.7
2007-03-01 14:00:05	1430	67.5
2007-03-01 15:00:05	1431	69.9
2007-03-01 16:00:05	1432	68
2007-03-01 17:00:05	1433	66.5
2007-03-01 18:00:05	1434	66.7
2007-03-01 19:00:05	1435	66.6
2007-03-01 20:00:05	1436	66.7
2007-03-01 21:00:05	1437	67.6
2007-03-01 22:00:05	1438	67.8
2007-03-01 23:00:05	1439	66
2007-03-02 00:00:05	1440	65.4
2007-03-02 01:00:05	1441	71.8
2007-03-02 02:00:05	1442	64
2007-03-02 03:00:05	1443	64
2007-03-02 04:00:05	1444	62.5
2007-03-02 05:00:05	1445	62.3
2007-03-02 06:00:05	1446	65.9
2007-03-02 07:00:05	1447	67.5
2007-03-02 08:00:05	1448	67.2
2007-03-02 09:00:05	1449	67.4
2007-03-02 10:00:05	1450	69.5
2007-03-02 11:00:05	1451	67.5
2007-03-02 12:00:05	1452	70.6
2007-03-02 13:00:05	1453	66.3
2007-03-02 14:00:05	1454	68
2007-03-02 15:00:05	1455	67.7
2007-03-02 16:00:05	1456	67
2007-03-02 17:00:05	1457	66.1
2007-03-02 18:00:05	1458	66.4
2007-03-02 19:00:05	1459	66.4
2007-03-02 20:00:05	1460	66.2
2007-03-02 21:00:05	1461	68.3
2007-03-02 22:00:05	1462	66.5
2007-03-02 23:00:05	1463	65.8
2007-03-03 00:00:05	1464	66.8
2007-03-03 01:00:05	1465	64.8
2007-03-03 02:00:05	1466	64.9
2007-03-03 03:00:05	1467	64.8
2007-03-03 04:00:05	1468	63.3
2007-03-03 05:00:05	1469	63.3
2007-03-03 06:00:05	1470	65.2
2007-03-03 07:00:05	1471	66.5
2007-03-03 08:00:05	1472	67
2007-03-03 09:00:05	1473	66.4
2007-03-03 10:00:05	1474	65.8
2007-03-03 11:00:05	1475	66.6
2007-03-03 12:00:05	1476	66.5
2007-03-03 13:00:05	1477	66.6
2007-03-03 14:00:05	1478	66.1
2007-03-03 15:00:05	1479	76.4
2007-03-03 16:00:05	1480	66.5
2007-03-03 17:00:05	1481	66.1
2007-03-03 18:00:05	1482	69.8
2007-03-03 19:00:05	1483	67.1
2007-03-03 20:00:05	1484	67
2007-03-03 21:00:05	1485	67.7
2007-03-03 22:00:05	1486	66.1
2007-03-03 23:00:05	1487	65.6
2007-03-04 00:00:05	1488	66
2007-03-04 01:00:05	1489	66
2007-03-04 02:00:05	1490	65
2007-03-04 03:00:05	1491	64.9
2007-03-04 04:00:05	1492	63.5
2007-03-04 05:00:05	1493	64
2007-03-04 06:00:05	1494	62.8
2007-03-04 07:00:05	1495	63.7
2007-03-04 08:00:05	1496	64.5
2007-03-04 09:00:05	1497	65.3
2007-03-04 10:00:05	1498	65.5
2007-03-04 11:00:05	1499	65.4
2007-03-04 12:00:05	1500	65.7
2007-03-04 13:00:05	1501	65.8
2007-03-04 14:00:05	1502	67.3
2007-03-04 15:00:08	1503	66.3
2007-03-04 16:00:08	1504	66
2007-03-04 17:00:08	1505	68.4
2007-03-04 18:00:08	1506	66.2
2007-03-04 19:00:08	1507	66.4
2007-03-04 20:00:08	1508	66.5
2007-03-04 21:00:08	1509	66.6
2007-03-04 22:00:08	1510	65.6
2007-03-04 23:00:08	1511	65.3
2007-03-05 00:00:08	1512	76.8
2007-03-05 01:00:08	1513	72.9
2007-03-05 02:00:08	1514	64.5
2007-03-05 03:00:08	1515	61.9
2007-03-05 04:00:08	1516	63.8
2007-03-05 05:00:08	1517	62
2007-03-05 06:00:08	1518	65.9
2007-03-05 07:00:08	1519	67.6
2007-03-05 08:00:08	1520	67.6
2007-03-05 09:00:08	1521	67
2007-03-05 10:00:08	1522	68.3
2007-03-05 11:00:08	1523	67.8
2007-03-05 12:00:08	1524	67.4
2007-03-05 13:00:08	1525	67.6
2007-03-05 14:00:08	1526	72.6
2007-03-05 15:00:08	1527	67.4
2007-03-05 16:00:08	1528	70.3
2007-03-05 17:00:08	1529	67
2007-03-05 18:00:08	1530	67.5
2007-03-05 19:00:08	1531	66.7
2007-03-05 20:00:08	1532	66.6
2007-03-05 21:00:08	1533	66.3
2007-03-05 22:00:08	1534	66.4
2007-03-05 23:00:08	1535	66.2
2007-03-06 00:00:08	1536	67.2
2007-03-06 01:00:08	1537	65
2007-03-06 02:00:08	1538	62.5
2007-03-06 03:00:08	1539	66.6
2007-03-06 04:00:08	1540	62.2
2007-03-06 05:00:08	1541	61.8
2007-03-06 06:00:08	1542	66.4
2007-03-06 07:00:08	1543	67.5
2007-03-06 08:00:08	1544	67.9
2007-03-06 09:00:08	1545	67.8
2007-03-06 10:00:08	1546	68.7
2007-03-06 11:00:08	1547	67.7
2007-03-06 12:00:08	1548	67
2007-03-06 13:00:08	1549	71
2007-03-06 14:00:08	1550	67.8
2007-03-06 15:00:08	1551	67.6
2007-03-06 16:00:08	1552	67.3
2007-03-06 17:00:08	1553	66.8
2007-03-06 18:00:08	1554	67.4
2007-03-06 19:00:08	1555	66.1
2007-03-06 20:00:08	1556	67
2007-03-06 21:00:08	1557	67.5
2007-03-06 22:00:08	1558	66.3
2007-03-06 23:00:08	1559	65.6
2007-03-07 00:00:08	1560	66.4
2007-03-07 01:00:08	1561	65.6
2007-03-07 02:00:08	1562	63.3
2007-03-07 03:00:08	1563	62.2
2007-03-07 04:00:08	1564	60.2
2007-03-07 05:00:08	1565	62.4
2007-03-07 06:00:08	1566	65.8
2007-03-07 07:00:08	1567	77.2
2007-03-07 08:00:08	1568	67.3
2007-03-07 09:00:08	1569	67.1
2007-03-07 10:00:08	1570	67.2
2007-03-07 11:00:08	1571	74.1
2007-03-07 12:00:08	1572	67.4
2007-03-07 13:00:08	1573	76.7
2007-03-07 14:00:08	1574	67.1
2007-03-07 15:00:08	1575	67.6
2007-03-07 16:00:08	1576	67.2
2007-03-07 17:00:08	1577	69.3
2007-03-07 18:00:08	1578	66.8
2007-03-07 19:00:08	1579	66.7
2007-03-07 20:00:08	1580	66.1
2007-03-07 21:00:08	1581	66.9
2007-03-07 22:00:08	1582	66.9
2007-03-07 23:00:08	1583	67
2007-03-08 00:00:08	1584	66.7
2007-03-08 01:00:08	1585	63.7
2007-03-08 02:00:08	1586	63.3
2007-03-08 03:00:08	1587	60.9
2007-03-08 04:00:08	1588	61
2007-03-08 05:00:08	1589	61.9
2007-03-08 06:00:08	1590	65.7
2007-03-08 07:00:08	1591	67.8
2007-03-08 08:00:08	1592	66.8
2007-03-08 09:00:08	1593	67.8
2007-03-08 10:00:08	1594	68.4
2007-03-08 11:00:08	1595	67.7
2007-03-08 12:00:08	1596	67.6
2007-03-08 13:00:08	1597	68.3
2007-03-08 14:00:08	1598	67.3
2007-03-08 15:00:08	1599	68.1
2007-03-08 16:00:08	1600	67.2
2007-03-08 17:00:08	1601	66.7
2007-03-08 18:00:08	1602	66.5
2007-03-08 19:00:08	1603	73.6
2007-03-08 20:00:08	1604	67.5
2007-03-08 21:00:08	1605	76.4
2007-03-08 22:00:08	1606	67.5
2007-03-08 23:00:08	1607	66.7
2007-03-09 00:00:08	1608	66.5
2007-03-09 01:00:08	1609	65.5
2007-03-09 02:00:08	1610	64.4
2007-03-09 03:00:08	1611	64.1
2007-03-09 04:00:08	1612	62.5
2007-03-09 05:00:08	1613	63.6
2007-03-09 06:00:08	1614	65.8
2007-03-09 07:00:08	1615	67.9
2007-03-09 08:00:08	1616	67.5
2007-03-09 09:00:08	1617	67.3
2007-03-09 10:00:08	1618	68.3
2007-03-09 11:00:08	1619	67.1
2007-03-09 12:00:08	1620	73.9
2007-03-09 13:00:08	1621	67.8
2007-03-09 14:00:08	1622	67.6
2007-03-09 15:00:08	1623	72.6
2007-03-09 16:00:08	1624	67.1
2007-03-09 17:00:08	1625	67
2007-03-09 18:00:08	1626	66.7
2007-03-09 19:00:08	1627	67.1
2007-03-09 20:00:08	1628	67.1
2007-03-09 21:00:08	1629	76.4
2007-03-09 22:00:08	1630	66.9
2007-03-09 23:00:08	1631	69.8
2007-03-10 00:00:08	1632
2007-03-10 01:00:08	1633
2007-03-10 02:00:08	1634
2007-03-10 03:00:08	1635
2007-03-10 04:00:08	1636
2007-03-10 05:00:08	1637
2007-03-10 06:00:08	1638
2007-03-10 07:00:08	1639
2007-03-10 08:00:08	1640
2007-03-10 09:00:08	1641
2007-03-10 10:00:08	1642
2007-03-10 11:00:08	1643
2007-03-10 12:00:08	1644
2007-03-10 13:00:08	1645
2007-03-10 14:00:08	1646
2007-03-10 15:00:08	1647
2007-03-10 16:00:08	1648
2007-03-10 17:00:08	1649
2007-03-10 18:00:08	1650
2007-03-10 19:00:08	1651
2007-03-10 20:00:08	1652
2007-03-10 21:00:08	1653
2007-03-10 22:00:08	1654
2007-03-10 23:00:08	1655
2007-03-11 00:00:08	1656
2007-03-11 01:00:08	1657
2007-03-11 02:00:08	1658
2007-03-11 03:00:08	1659
2007-03-11 04:00:08	1660
2007-03-11 05:00:08	1661
2007-03-11 06:00:08	1662
2007-03-11 07:00:08	1663
2007-03-11 08:00:08	1664
2007-03-11 09:00:08	1665
2007-03-11 10:00:08	1666
2007-03-11 11:00:08	1667
2007-03-11 12:00:08	1668
2007-03-11 13:00:08	1669
2007-03-11 14:00:08	1670
2007-03-11 15:00:08	1671
2007-03-11 16:00:08	1672
2007-03-11 17:00:08	1673
2007-03-11 18:00:08	1674
2007-03-11 19:00:08	1675
2007-03-11 20:00:08	1676
2007-03-11 21:00:08	1677
2007-03-11 22:00:08	1678
2007-03-11 23:00:08	1679
2007-03-12 00:00:08	1680
2007-03-12 01:00:08	1681
2007-03-12 02:00:08	1682
2007-03-12 03:00:08	1683
2007-03-12 04:00:08	1684
2007-03-12 05:00:08	1685
2007-03-12 06:00:08	1686
2007-03-12 07:00:08	1687
2007-03-12 08:00:08	1688
2007-03-12 09:00:08	1689
2007-03-12 10:00:08	1690
2007-03-12 11:00:08	1691
2007-03-12 12:00:08	1692
2007-03-12 13:00:08	1693
2007-03-12 14:00:08	1694
2007-03-12 15:00:08	1695
2007-03-12 16:00:08	1696
2007-03-12 17:00:08	1697
2007-03-12 18:00:08	1698
2007-03-12 19:00:08	1699
2007-03-12 20:00:08	1700
2007-03-12 21:00:08	1701
2007-03-12 22:00:09	1702
2007-03-12 23:00:09	1703
2007-03-13 00:00:09	1704
2007-03-13 01:00:09	1705
2007-03-13 02:00:09	1706
2007-03-13 03:00:09	1707
2007-03-13 04:00:09	1708
2007-03-13 05:00:09	1709
2007-03-13 06:00:09	1710
2007-03-13 07:00:09	1711
2007-03-13 08:00:09	1712
2007-03-13 09:00:09	1713
2007-03-13 10:00:09	1714
2007-03-13 11:00:09	1715
2007-03-13 12:00:09	1716
2007-03-13 13:00:09	1717	68.5
2007-03-13 14:00:09	1718	67.6
2007-03-13 15:00:09	1719	68.1
2007-03-13 16:00:09	1720	67.2
2007-03-13 17:00:09	1721	66.6
2007-03-13 18:00:09	1722	66.8
2007-03-13 19:00:09	1723	66.3
2007-03-13 20:00:09	1724	66
2007-03-13 21:00:09	1725	66
2007-03-13 22:00:09	1726	66.4
2007-03-13 23:00:09	1727	66.8
2007-03-14 00:00:09	1728	66
2007-03-14 01:00:09	1729	64.7
2007-03-14 02:00:09	1730	62.8
2007-03-14 03:00:09	1731	61.2
2007-03-14 04:00:09	1732	61.2
2007-03-14 05:00:09	1733	62.2
2007-03-14 06:00:09	1734	65.7
2007-03-14 07:00:09	1735	67.9
2007-03-14 08:00:09	1736	67.3
2007-03-14 09:00:09	1737	67.4
2007-03-14 10:00:09	1738	67.4
2007-03-14 11:00:09	1739	73.5
2007-03-14 12:00:09	1740	67.1
2007-03-14 13:00:09	1741	66.3
2007-03-14 14:00:09	1742	72.9
2007-03-14 15:00:09	1743	66.7
2007-03-14 16:00:09	1744	66.8
2007-03-14 17:00:09	1745	72.9
2007-03-14 18:00:09	1746	67.3
2007-03-14 19:00:09	1747	66.9
2007-03-14 20:00:09	1748	66.8
2007-03-14 21:00:09	1749	66.4
2007-03-14 22:00:09	1750	75.6
2007-03-14 23:00:09	1751	67.3
2007-03-15 00:00:09	1752	65.6
2007-03-15 01:00:09	1753	68.3
2007-03-15 02:00:09	1754	63.2
2007-03-15 03:00:09	1755	62.6
2007-03-15 04:00:09	1756	60.8
2007-03-15 05:00:09	1757	63.1
2007-03-15 06:00:09	1758	66.3
2007-03-15 07:00:09	1759	69.4
2007-03-15 08:00:09	1760	67.3
2007-03-15 09:00:09	1761	74
2007-03-15 10:00:09	1762	68.2
2007-03-15 11:00:09	1763	66.9
2007-03-15 12:00:09	1764	68.7
2007-03-15 13:00:09	1765	68.2
2007-03-15 14:00:09	1766	67.1
2007-03-15 15:00:09	1767	67
2007-03-15 16:00:09	1768	67
2007-03-15 17:00:09	1769	68.1
2007-03-15 18:00:09	1770	72.9
2007-03-15 19:00:09	1771	66.7
2007-03-15 20:00:09	1772	66.5
2007-03-15 21:00:09	1773	66.5
2007-03-15 22:00:09	1774	66.2
2007-03-15 23:00:09	1775	65.9
2007-03-16 00:00:09	1776	65.2
2007-03-16 01:00:09	1777	65.7
2007-03-16 02:00:09	1778	63.4
2007-03-16 03:00:09	1779	65.7
2007-03-16 04:00:09	1780	62.2
2007-03-16 05:00:09	1781	62.7
2007-03-16 06:00:09	1782	65.7
2007-03-16 07:00:09	1783	67.3
2007-03-16 08:00:09	1784	67.1
2007-03-16 09:00:09	1785	67.4
2007-03-16 10:00:09	1786	67.6
2007-03-16 11:00:09	1787	67.2
2007-03-16 12:00:09	1788	67.1
2007-03-16 13:00:09	1789	74.2
2007-03-16 14:00:09	1790	74.3
2007-03-16 15:00:09	1791	67.5
2007-03-16 16:00:09	1792	67.7
2007-03-16 17:00:09	1793	67.5
2007-03-16 18:00:09	1794	66.2
2007-03-16 19:00:09	1795	66.3
2007-03-16 20:00:09	1796	67.7
2007-03-16 21:00:09	1797	66.1
2007-03-16 22:00:09	1798	67.1
2007-03-16 23:00:09	1799	67.2
2007-03-17 00:00:09	1800	66.8
2007-03-17 01:00:09	1801	66.3
2007-03-17 02:00:09	1802	64.5
2007-03-17 03:00:09	1803	63.9
2007-03-17 04:00:09	1804	64.2
2007-03-17 05:00:09	1805	64.1
2007-03-17 06:00:09	1806	66.1
2007-03-17 07:00:09	1807	65.7
2007-03-17 08:00:09	1808	67
2007-03-17 09:00:09	1809	66.8
2007-03-17 10:00:09	1810	66.6
2007-03-17 11:00:09	1811	67
2007-03-17 12:00:09	1812	66.6
2007-03-17 13:00:09	1813	67.8
2007-03-17 14:00:09	1814	68.7
2007-03-17 15:00:09	1815	68.2
2007-03-17 16:00:09	1816	66.1
2007-03-17 17:00:09	1817	66.4
2007-03-17 18:00:09	1818	66.5
2007-03-17 19:00:09	1819	77
2007-03-17 20:00:09	1820	66.7
2007-03-17 21:00:09	1821	65.8
2007-03-17 22:00:09	1822	66.1
2007-03-17 23:00:09	1823	66.7
2007-03-18 00:00:09	1824	66.1
2007-03-18 01:00:09	1825	67
2007-03-18 02:00:09	1826	65.2
2007-03-18 03:00:09	1827	64.8
2007-03-18 04:00:09	1828	65
2007-03-18 05:00:09	1829	63.3
2007-03-18 06:00:09	1830	63.1
2007-03-18 07:00:09	1831	65.9
2007-03-18 08:00:09	1832	63.8
2007-03-18 09:00:09	1833	64.7
2007-03-18 10:00:09	1834	65.1
2007-03-18 11:00:09	1835	76.8
2007-03-18 12:00:09	1836	66.1
2007-03-18 13:00:09	1837	65.6
2007-03-18 14:00:09	1838	65.8
2007-03-18 15:00:09	1839	66.6
2007-03-18 16:00:09	1840	66.2
2007-03-18 17:00:09	1841	67.1
2007-03-18 18:00:09	1842	66.6
2007-03-18 19:00:09	1843	66.2
2007-03-18 20:00:09	1844	66.7
2007-03-18 21:00:09	1845	66.3
2007-03-18 22:00:09	1846	65.7
2007-03-18 23:00:09	1847	65.5
2007-03-19 00:00:09	1848	64.9
2007-03-19 01:00:09	1849	64.4
2007-03-19 02:00:09	1850	62.2
2007-03-19 03:00:09	1851	61.2
2007-03-19 04:00:09	1852	60.8
2007-03-19 05:00:09	1853	62.6
2007-03-19 06:00:09	1854	65.3
2007-03-19 07:00:09	1855	67.1
2007-03-19 08:00:09	1856	66.7
2007-03-19 09:00:09	1857	67.2
2007-03-19 10:00:09	1858	67.1
2007-03-19 11:00:09	1859	67.2
2007-03-19 12:00:09	1860	67.2
2007-03-19 13:00:09	1861	67.3
2007-03-19 14:00:09	1862	66.8
2007-03-19 15:00:09	1863	69.2
2007-03-19 16:00:09	1864	66.3
2007-03-19 17:00:09	1865	66.6
2007-03-19 18:00:09	1866	66.2
2007-03-19 19:00:09	1867	73.6
2007-03-19 20:00:09	1868	67.4
2007-03-19 21:00:09	1869	66
2007-03-19 22:00:09	1870	66.2
2007-03-19 23:00:09	1871	65.7
2007-03-20 00:00:09	1872	65.9
2007-03-20 01:00:09	1873	64.3
2007-03-20 02:00:09	1874	63.2
2007-03-20 03:00:09	1875	60.8
2007-03-20 04:00:09	1876	60.9
2007-03-20 05:00:09	1877	61
2007-03-20 06:00:09	1878	65.7
2007-03-20 07:00:09	1879	67.1
2007-03-20 08:00:09	1880	66.6
2007-03-20 09:00:09	1881	67.3
2007-03-20 10:00:09	1882	66.3
2007-03-20 11:00:09	1883	78.9
2007-03-20 12:00:09	1884	68.5
2007-03-20 13:00:09	1885	66.9
2007-03-20 14:00:09	1886	67.1
2007-03-20 15:00:09	1887	67.4
2007-03-20 16:00:09	1888	66.4
2007-03-20 17:00:09	1889	66.6
2007-03-20 18:00:09	1890	65.9
2007-03-20 19:00:09	1891	66.4
2007-03-20 20:00:09	1892	77.5
2007-03-20 21:00:09	1893	66.1
2007-03-20 22:00:09	1894	76.3
2007-03-20 23:00:09	1895	66.3
2007-03-21 00:00:09	1896	64.8
2007-03-21 01:00:09	1897	63.1
2007-03-21 02:00:09	1898	63.2
2007-03-21 03:00:09	1899	60.6
2007-03-21 04:00:09	1900	60.3
2007-03-21 05:00:09	1901	60.2
2007-03-21 06:00:10	1902	65.2
2007-03-21 07:00:10	1903	66.8
2007-03-21 08:00:10	1904	66.6
2007-03-21 09:00:10	1905	66.2
2007-03-21 10:00:10	1906	66.9
2007-03-21 11:00:10	1907	67
2007-03-21 12:00:10	1908	66.9
2007-03-21 13:00:10	1909	66.8
2007-03-21 14:00:10	1910	67.1
2007-03-21 15:00:10	1911	67.3
2007-03-21 16:00:10	1912	66.4
2007-03-21 17:00:10	1913	66.1
2007-03-21 18:00:10	1914	65.9
2007-03-21 19:00:10	1915	65.5
2007-03-21 20:00:10	1916	66.7
2007-03-21 21:00:10	1917	65.6
2007-03-21 22:00:10	1918	66.5
2007-03-21 23:00:10	1919	65.6
2007-03-22 00:00:10	1920	65.1
2007-03-22 01:00:10	1921	64.4
2007-03-22 02:00:10	1922	68.1
2007-03-22 03:00:10	1923	61.6
2007-03-22 04:00:10	1924	61.8
2007-03-22 05:00:10	1925	62.4
2007-03-22 06:00:10	1926	65.5
2007-03-22 07:00:10	1927	67.2
2007-03-22 08:00:10	1928	66.9
2007-03-22 09:00:10	1929	67.1
2007-03-22 10:00:10	1930	67.8
2007-03-22 11:00:10	1931	67.1
2007-03-22 12:00:10	1932	67.7
2007-03-22 13:00:10	1933	69.2
2007-03-22 14:00:10	1934	67.3
2007-03-22 15:00:10	1935	68.4
2007-03-22 16:00:10	1936	67.4
2007-03-22 17:00:10	1937	67.2
2007-03-22 18:00:10	1938	68.9
2007-03-22 19:00:10	1939	65.5
2007-03-22 20:00:10	1940	67.8
2007-03-22 21:00:10	1941	66.4
2007-03-22 22:00:10	1942	67.4
2007-03-22 23:00:10	1943	67.2
2007-03-23 00:00:10	1944	66.8
2007-03-23 01:00:10	1945	65
2007-03-23 02:00:10	1946	64
2007-03-23 03:00:10	1947	62.1
2007-03-23 04:00:10	1948	62.4
2007-03-23 05:00:10	1949	63.6
2007-03-23 06:00:10	1950	65.5
2007-03-23 07:00:10	1951	67.3
2007-03-23 08:00:10	1952	67.5
2007-03-23 09:00:10	1953	67.9
2007-03-23 10:00:10	1954	67.5
2007-03-23 11:00:10	1955	67.1
2007-03-23 12:00:10	1956	68
2007-03-23 13:00:10	1957	67.1
2007-03-23 14:00:10	1958	66.8
2007-03-23 15:00:10	1959	67.3
2007-03-23 16:00:10	1960	67
2007-03-23 17:00:10	1961	67
2007-03-23 18:00:10	1962	77.5
2007-03-23 19:00:10	1963	66.2
2007-03-23 20:00:10	1964	66.2
2007-03-23 21:00:10	1965	68.1
2007-03-23 22:00:10	1966	66.1
2007-03-23 23:00:10	1967	66.5
2007-03-24 00:00:10	1968	66.3
2007-03-24 01:00:10	1969	65.9
2007-03-24 02:00:10	1970	66
2007-03-24 03:00:10	1971	64
2007-03-24 04:00:10	1972	62.7
2007-03-24 05:00:10	1973	63.4
2007-03-24 06:00:10	1974	64.6
2007-03-24 07:00:10	1975	66.5
2007-03-24 08:00:10	1976	66.8
2007-03-24 09:00:10	1977	65.6
2007-03-24 10:00:10	1978	66.9
2007-03-24 11:00:10	1979	66.1
2007-03-24 12:00:10	1980	66.5
2007-03-24 13:00:10	1981	77.4
2007-03-24 14:00:10	1982	65.8
2007-03-24 15:00:10	1983	66
2007-03-24 16:00:10	1984	67.5
2007-03-24 17:00:10	1985	67.1
2007-03-24 18:00:10	1986	67.5
2007-03-24 19:00:10	1987	66.9
2007-03-24 20:00:10	1988	66.8
2007-03-24 21:00:10	1989	67.6
2007-03-24 22:00:10	1990	66.6
2007-03-24 23:00:10	1991	66.2
2007-03-25 00:00:10	1992	67.8
2007-03-25 01:00:10	1993	65.1
2007-03-25 02:00:10	1994	64.7
2007-03-25 03:00:10	1995	64.6
2007-03-25 04:00:10	1996	64.2
2007-03-25 05:00:10	1997	64.5
2007-03-25 06:00:10	1998	63.3
[truncated: 6,762 more rows]

## Sheet: MARTIOU2008
25th Martiou street
Date & Hour (EET)	A/A	Leq (dB(A)
2008-01-01 01:00:00	1
2008-01-01 02:00:00	2
2008-01-01 03:00:00	3
2008-01-01 04:00:00	4
2008-01-01 05:00:00	5
2008-01-01 06:00:00	6
2008-01-01 07:00:00	7
2008-01-01 08:00:00	8
2008-01-01 09:00:00	9
2008-01-01 10:00:00	10
2008-01-01 11:00:00	11
2008-01-01 12:00:00	12
2008-01-01 13:00:00	13
2008-01-01 14:00:00	14
2008-01-01 15:00:00	15
2008-01-01 16:00:00	16
2008-01-01 17:00:00	17
2008-01-01 18:00:00	18
2008-01-01 19:00:00	19
2008-01-01 20:00:00	20
2008-01-01 21:00:00	21
2008-01-01 22:00:00	22
2008-01-01 23:00:00	23
2008-01-02	24
2008-01-02 01:00:00	25
2008-01-02 02:00:00	26
2008-01-02 03:00:00	27
2008-01-02 04:00:00	28
2008-01-02 05:00:00	29
2008-01-02 06:00:00	30
2008-01-02 07:00:00	31
2008-01-02 08:00:00	32
2008-01-02 09:00:00	33
2008-01-02 10:00:00	34
2008-01-02 11:00:00	35
2008-01-02 12:00:00	36
2008-01-02 13:00:00	37
2008-01-02 14:00:00	38
2008-01-02 15:00:00	39
2008-01-02 16:00:00	40
2008-01-02 17:00:00	41
2008-01-02 18:00:00	42
2008-01-02 19:00:00	43
2008-01-02 20:00:00	44
2008-01-02 21:00:00	45
2008-01-02 22:00:00	46
2008-01-02 23:00:00	47
2008-01-03	48
2008-01-03 01:00:00	49
2008-01-03 02:00:00	50
2008-01-03 03:00:00	51
2008-01-03 04:00:00	52
2008-01-03 05:00:00	53
2008-01-03 06:00:00	54
2008-01-03 07:00:00	55
2008-01-03 08:00:00	56
2008-01-03 09:00:00	57
2008-01-03 10:00:00	58
2008-01-03 11:00:00	59
2008-01-03 12:00:00	60
2008-01-03 13:00:00	61
2008-01-03 14:00:00	62
2008-01-03 15:00:00	63
2008-01-03 16:00:00	64
2008-01-03 17:00:00	65
2008-01-03 18:00:00	66
2008-01-03 19:00:00	67
2008-01-03 20:00:00	68
2008-01-03 21:00:00	69
2008-01-03 22:00:00	70
2008-01-03 23:00:00	71
2008-01-04	72
2008-01-04 01:00:00	73
2008-01-04 02:00:00	74
2008-01-04 03:00:00	75
2008-01-04 04:00:00	76
2008-01-04 05:00:00	77
2008-01-04 06:00:00	78
2008-01-04 07:00:00	79
2008-01-04 08:00:00	80
2008-01-04 09:00:00	81
2008-01-04 10:00:00	82
2008-01-04 11:00:00	83
2008-01-04 12:00:00	84
2008-01-04 13:00:00	85
2008-01-04 14:00:00	86
2008-01-04 15:00:00	87
2008-01-04 16:00:00	88
2008-01-04 17:00:00	89
2008-01-04 18:00:00	90
2008-01-04 19:00:00	91
2008-01-04 20:00:00	92
2008-01-04 21:00:00	93
2008-01-04 22:00:00	94
2008-01-04 23:00:00	95
2008-01-05	96
2008-01-05 01:00:00	97
2008-01-05 02:00:00	98
2008-01-05 03:00:00	99
2008-01-05 04:00:00	100
2008-01-05 05:00:00	101
2008-01-05 06:00:00	102
2008-01-05 07:00:01	103
2008-01-05 08:00:01	104
2008-01-05 09:00:01	105
2008-01-05 10:00:01	106
2008-01-05 11:00:01	107
2008-01-05 12:00:01	108
2008-01-05 13:00:01	109
2008-01-05 14:00:01	110
2008-01-05 15:00:01	111
2008-01-05 16:00:01	112
2008-01-05 17:00:01	113
2008-01-05 18:00:01	114
2008-01-05 19:00:01	115
2008-01-05 20:00:01	116
2008-01-05 21:00:01	117
2008-01-05 22:00:01	118
2008-01-05 23:00:01	119
2008-01-06 00:00:01	120
2008-01-06 01:00:01	121
2008-01-06 02:00:01	122
2008-01-06 03:00:01	123
2008-01-06 04:00:01	124
2008-01-06 05:00:01	125
2008-01-06 06:00:01	126
2008-01-06 07:00:01	127
2008-01-06 08:00:01	128
2008-01-06 09:00:01	129
2008-01-06 10:00:01	130
2008-01-06 11:00:01	131
2008-01-06 12:00:01	132
2008-01-06 13:00:01	133
2008-01-06 14:00:01	134
2008-01-06 15:00:01	135
2008-01-06 16:00:01	136
2008-01-06 17:00:01	137
2008-01-06 18:00:01	138
2008-01-06 19:00:01	139
2008-01-06 20:00:01	140
2008-01-06 21:00:01	141
2008-01-06 22:00:01	142
2008-01-06 23:00:01	143
2008-01-07 00:00:01	144
2008-01-07 01:00:01	145
2008-01-07 02:00:01	146
2008-01-07 03:00:01	147
2008-01-07 04:00:01	148
2008-01-07 05:00:01	149
2008-01-07 06:00:01	150
2008-01-07 07:00:01	151
2008-01-07 08:00:01	152
2008-01-07 09:00:01	153
2008-01-07 10:00:01	154
2008-01-07 11:00:01	155
2008-01-07 12:00:01	156
2008-01-07 13:00:01	157
2008-01-07 14:00:01	158
2008-01-07 15:00:01	159
2008-01-07 16:00:01	160
2008-01-07 17:00:01	161
2008-01-07 18:00:01	162
2008-01-07 19:00:01	163
2008-01-07 20:00:01	164
2008-01-07 21:00:01	165
2008-01-07 22:00:01	166
2008-01-07 23:00:01	167
2008-01-08 00:00:01	168
2008-01-08 01:00:01	169
2008-01-08 02:00:01	170
2008-01-08 03:00:01	171
2008-01-08 04:00:01	172
2008-01-08 05:00:01	173
2008-01-08 06:00:01	174
2008-01-08 07:00:01	175
2008-01-08 08:00:01	176
2008-01-08 09:00:01	177
2008-01-08 10:00:01	178
2008-01-08 11:00:01	179
2008-01-08 12:00:01	180
2008-01-08 13:00:01	181
2008-01-08 14:00:01	182
2008-01-08 15:00:01	183
2008-01-08 16:00:01	184
2008-01-08 17:00:01	185
2008-01-08 18:00:01	186
2008-01-08 19:00:01	187
2008-01-08 20:00:01	188
2008-01-08 21:00:01	189
2008-01-08 22:00:01	190
2008-01-08 23:00:01	191
2008-01-09 00:00:01	192
2008-01-09 01:00:01	193
2008-01-09 02:00:01	194
2008-01-09 03:00:01	195
2008-01-09 04:00:01	196
2008-01-09 05:00:01	197
2008-01-09 06:00:01	198
2008-01-09 07:00:01	199
2008-01-09 08:00:01	200
2008-01-09 09:00:01	201
2008-01-09 10:00:01	202
2008-01-09 11:00:01	203
2008-01-09 12:00:01	204
2008-01-09 13:00:01	205
2008-01-09 14:00:01	206
2008-01-09 15:00:01	207
2008-01-09 16:00:01	208
2008-01-09 17:00:01	209
2008-01-09 18:00:01	210
2008-01-09 19:00:01	211
2008-01-09 20:00:01	212
2008-01-09 21:00:01	213
2008-01-09 22:00:01	214
2008-01-09 23:00:01	215
2008-01-10 00:00:01	216
2008-01-10 01:00:01	217
2008-01-10 02:00:01	218
2008-01-10 03:00:01	219
2008-01-10 04:00:01	220
2008-01-10 05:00:01	221
2008-01-10 06:00:01	222
2008-01-10 07:00:01	223
2008-01-10 08:00:01	224
2008-01-10 09:00:01	225
2008-01-10 10:00:01	226
2008-01-10 11:00:01	227
2008-01-10 12:00:01	228
2008-01-10 13:00:01	229
2008-01-10 14:00:01	230
2008-01-10 15:00:01	231
2008-01-10 16:00:01	232
2008-01-10 17:00:01	233
2008-01-10 18:00:01	234
2008-01-10 19:00:01	235
2008-01-10 20:00:01	236
2008-01-10 21:00:01	237
2008-01-10 22:00:01	238
2008-01-10 23:00:01	239
2008-01-11 00:00:01	240
2008-01-11 01:00:01	241
2008-01-11 02:00:01	242
2008-01-11 03:00:01	243
2008-01-11 04:00:01	244
2008-01-11 05:00:01	245
2008-01-11 06:00:01	246
2008-01-11 07:00:01	247
2008-01-11 08:00:01	248
2008-01-11 09:00:01	249
2008-01-11 10:00:01	250
2008-01-11 11:00:01	251
2008-01-11 12:00:01	252
2008-01-11 13:00:01	253
2008-01-11 14:00:01	254
2008-01-11 15:00:01	255
2008-01-11 16:00:01	256
2008-01-11 17:00:01	257
2008-01-11 18:00:01	258
2008-01-11 19:00:01	259
2008-01-11 20:00:01	260
2008-01-11 21:00:01	261
2008-01-11 22:00:01	262
2008-01-11 23:00:01	263
2008-01-12 00:00:01	264
2008-01-12 01:00:01	265
2008-01-12 02:00:01	266
2008-01-12 03:00:01	267
2008-01-12 04:00:01	268
2008-01-12 05:00:01	269
2008-01-12 06:00:01	270
2008-01-12 07:00:01	271
2008-01-12 08:00:01	272
2008-01-12 09:00:01	273
2008-01-12 10:00:01	274
2008-01-12 11:00:01	275
2008-01-12 12:00:01	276
2008-01-12 13:00:01	277
2008-01-12 14:00:01	278
2008-01-12 15:00:01	279
2008-01-12 16:00:01	280
2008-01-12 17:00:01	281
2008-01-12 18:00:01	282
2008-01-12 19:00:01	283
2008-01-12 20:00:01	284
2008-01-12 21:00:01	285
2008-01-12 22:00:01	286
2008-01-12 23:00:01	287
2008-01-13 00:00:01	288
2008-01-13 01:00:01	289
2008-01-13 02:00:01	290
2008-01-13 03:00:01	291
2008-01-13 04:00:01	292
2008-01-13 05:00:01	293
2008-01-13 06:00:01	294
2008-01-13 07:00:01	295
2008-01-13 08:00:01	296
2008-01-13 09:00:01	297
2008-01-13 10:00:01	298
2008-01-13 11:00:01	299
2008-01-13 12:00:01	300
2008-01-13 13:00:01	301
2008-01-13 14:00:02	302
2008-01-13 15:00:02	303
2008-01-13 16:00:02	304
2008-01-13 17:00:02	305
2008-01-13 18:00:02	306
2008-01-13 19:00:02	307
2008-01-13 20:00:02	308
2008-01-13 21:00:02	309
2008-01-13 22:00:02	310
2008-01-13 23:00:02	311
2008-01-14 00:00:02	312
2008-01-14 01:00:02	313
2008-01-14 02:00:02	314
2008-01-14 03:00:02	315
2008-01-14 04:00:02	316
2008-01-14 05:00:02	317
2008-01-14 06:00:02	318
2008-01-14 07:00:02	319
2008-01-14 08:00:02	320
2008-01-14 09:00:02	321
2008-01-14 10:00:02	322
2008-01-14 11:00:02	323
2008-01-14 12:00:02	324
2008-01-14 13:00:02	325
2008-01-14 14:00:02	326
2008-01-14 15:00:02	327
2008-01-14 16:00:02	328
2008-01-14 17:00:02	329
2008-01-14 18:00:02	330
2008-01-14 19:00:02	331
2008-01-14 20:00:02	332
2008-01-14 21:00:02	333
2008-01-14 22:00:02	334
2008-01-14 23:00:02	335
2008-01-15 00:00:02	336
2008-01-15 01:00:02	337
2008-01-15 02:00:02	338
2008-01-15 03:00:02	339
2008-01-15 04:00:02	340
2008-01-15 05:00:02	341
2008-01-15 06:00:02	342
2008-01-15 07:00:02	343
2008-01-15 08:00:02	344
2008-01-15 09:00:02	345
2008-01-15 10:00:02	346
2008-01-15 11:00:02	347
2008-01-15 12:00:02	348
2008-01-15 13:00:02	349
2008-01-15 14:00:02	350
2008-01-15 15:00:02	351
2008-01-15 16:00:02	352
2008-01-15 17:00:02	353
2008-01-15 18:00:02	354
2008-01-15 19:00:02	355
2008-01-15 20:00:02	356
2008-01-15 21:00:02	357
2008-01-15 22:00:02	358
2008-01-15 23:00:02	359
2008-01-16 00:00:02	360
2008-01-16 01:00:02	361
2008-01-16 02:00:02	362
2008-01-16 03:00:02	363
2008-01-16 04:00:02	364
2008-01-16 05:00:02	365
2008-01-16 06:00:02	366
2008-01-16 07:00:02	367
2008-01-16 08:00:02	368
2008-01-16 09:00:02	369
2008-01-16 10:00:02	370
2008-01-16 11:00:02	371
2008-01-16 12:00:02	372
2008-01-16 13:00:02	373
2008-01-16 14:00:02	374
2008-01-16 15:00:02	375
2008-01-16 16:00:02	376
2008-01-16 17:00:02	377
2008-01-16 18:00:02	378
2008-01-16 19:00:02	379
2008-01-16 20:00:02	380
2008-01-16 21:00:02	381
2008-01-16 22:00:02	382
2008-01-16 23:00:02	383
2008-01-17 00:00:02	384
2008-01-17 01:00:02	385
2008-01-17 02:00:02	386
2008-01-17 03:00:02	387
2008-01-17 04:00:02	388
2008-01-17 05:00:02	389
2008-01-17 06:00:02	390
2008-01-17 07:00:02	391
2008-01-17 08:00:02	392
2008-01-17 09:00:02	393
2008-01-17 10:00:02	394
2008-01-17 11:00:02	395
2008-01-17 12:00:02	396
2008-01-17 13:00:02	397
2008-01-17 14:00:02	398
2008-01-17 15:00:02	399
2008-01-17 16:00:02	400
2008-01-17 17:00:02	401
2008-01-17 18:00:02	402
2008-01-17 19:00:02	403
2008-01-17 20:00:02	404
2008-01-17 21:00:02	405
2008-01-17 22:00:02	406
2008-01-17 23:00:02	407
2008-01-18 00:00:02	408
2008-01-18 01:00:02	409
2008-01-18 02:00:02	410
2008-01-18 03:00:02	411
2008-01-18 04:00:02	412
2008-01-18 05:00:02	413
2008-01-18 06:00:02	414
2008-01-18 07:00:02	415
2008-01-18 08:00:02	416
2008-01-18 09:00:02	417
2008-01-18 10:00:02	418
2008-01-18 11:00:02	419
2008-01-18 12:00:02	420
2008-01-18 13:00:02	421
2008-01-18 14:00:02	422
2008-01-18 15:00:02	423
2008-01-18 16:00:02	424
2008-01-18 17:00:02	425
2008-01-18 18:00:02	426
2008-01-18 19:00:02	427
2008-01-18 20:00:02	428
2008-01-18 21:00:02	429
2008-01-18 22:00:02	430
2008-01-18 23:00:02	431
2008-01-19 00:00:02	432
2008-01-19 01:00:02	433
2008-01-19 02:00:02	434
2008-01-19 03:00:02	435
2008-01-19 04:00:02	436
2008-01-19 05:00:02	437
2008-01-19 06:00:02	438
2008-01-19 07:00:02	439
2008-01-19 08:00:02	440
2008-01-19 09:00:02	441
2008-01-19 10:00:02	442
2008-01-19 11:00:02	443
2008-01-19 12:00:02	444
2008-01-19 13:00:02	445
2008-01-19 14:00:02	446
2008-01-19 15:00:02	447
2008-01-19 16:00:02	448
2008-01-19 17:00:02	449
2008-01-19 18:00:02	450
2008-01-19 19:00:02	451
2008-01-19 20:00:02	452
2008-01-19 21:00:02	453
2008-01-19 22:00:02	454
2008-01-19 23:00:02	455
2008-01-20 00:00:02	456
2008-01-20 01:00:02	457
2008-01-20 02:00:02	458
2008-01-20 03:00:02	459
2008-01-20 04:00:02	460
2008-01-20 05:00:02	461
2008-01-20 06:00:02	462
2008-01-20 07:00:02	463
2008-01-20 08:00:02	464
2008-01-20 09:00:02	465
2008-01-20 10:00:02	466
2008-01-20 11:00:02	467
2008-01-20 12:00:02	468
2008-01-20 13:00:02	469
2008-01-20 14:00:02	470
2008-01-20 15:00:02	471
2008-01-20 16:00:02	472
2008-01-20 17:00:02	473
2008-01-20 18:00:02	474
2008-01-20 19:00:02	475
2008-01-20 20:00:02	476
2008-01-20 21:00:02	477
2008-01-20 22:00:02	478
2008-01-20 23:00:02	479
2008-01-21 00:00:02	480
2008-01-21 01:00:02	481
2008-01-21 02:00:02	482
2008-01-21 03:00:02	483
2008-01-21 04:00:02	484
2008-01-21 05:00:02	485
2008-01-21 06:00:02	486
2008-01-21 07:00:02	487
2008-01-21 08:00:02	488
2008-01-21 09:00:02	489
2008-01-21 10:00:02	490
2008-01-21 11:00:02	491
2008-01-21 12:00:02	492
2008-01-21 13:00:02	493
2008-01-21 14:00:02	494
2008-01-21 15:00:02	495
2008-01-21 16:00:02	496
2008-01-21 17:00:02	497
2008-01-21 18:00:02	498
2008-01-21 19:00:02	499
2008-01-21 20:00:02	500
2008-01-21 21:00:02	501
2008-01-21 22:00:03	502
2008-01-21 23:00:03	503
2008-01-22 00:00:03	504
2008-01-22 01:00:03	505
2008-01-22 02:00:03	506
2008-01-22 03:00:03	507
2008-01-22 04:00:03	508
2008-01-22 05:00:03	509
2008-01-22 06:00:03	510
2008-01-22 07:00:03	511
2008-01-22 08:00:03	512
2008-01-22 09:00:03	513
2008-01-22 10:00:03	514
2008-01-22 11:00:03	515
2008-01-22 12:00:03	516
2008-01-22 13:00:03	517
2008-01-22 14:00:03	518
2008-01-22 15:00:03	519
2008-01-22 16:00:03	520
2008-01-22 17:00:03	521
2008-01-22 18:00:03	522
2008-01-22 19:00:03	523
2008-01-22 20:00:03	524
2008-01-22 21:00:03	525
2008-01-22 22:00:03	526
2008-01-22 23:00:03	527
2008-01-23 00:00:03	528
2008-01-23 01:00:03	529
2008-01-23 02:00:03	530
2008-01-23 03:00:03	531
2008-01-23 04:00:03	532
2008-01-23 05:00:03	533
2008-01-23 06:00:03	534
2008-01-23 07:00:03	535
2008-01-23 08:00:03	536
2008-01-23 09:00:03	537
2008-01-23 10:00:03	538
2008-01-23 11:00:03	539
2008-01-23 12:00:03	540
2008-01-23 13:00:03	541
2008-01-23 14:00:03	542
2008-01-23 15:00:03	543
2008-01-23 16:00:03	544
2008-01-23 17:00:03	545
2008-01-23 18:00:03	546
2008-01-23 19:00:03	547
2008-01-23 20:00:03	548
2008-01-23 21:00:03	549
2008-01-23 22:00:03	550
2008-01-23 23:00:03	551
2008-01-24 00:00:03	552
2008-01-24 01:00:03	553
2008-01-24 02:00:03	554
2008-01-24 03:00:03	555
2008-01-24 04:00:03	556
2008-01-24 05:00:03	557
2008-01-24 06:00:03	558
2008-01-24 07:00:03	559
2008-01-24 08:00:03	560
2008-01-24 09:00:03	561
2008-01-24 10:00:03	562
2008-01-24 11:00:03	563
2008-01-24 12:00:03	564
2008-01-24 13:00:03	565
2008-01-24 14:00:03	566
2008-01-24 15:00:03	567
2008-01-24 16:00:03	568
2008-01-24 17:00:03	569
2008-01-24 18:00:03	570
2008-01-24 19:00:03	571
2008-01-24 20:00:03	572
2008-01-24 21:00:03	573
2008-01-24 22:00:03	574
2008-01-24 23:00:03	575
2008-01-25 00:00:03	576
2008-01-25 01:00:03	577
2008-01-25 02:00:03	578
2008-01-25 03:00:03	579
2008-01-25 04:00:03	580
2008-01-25 05:00:03	581
2008-01-25 06:00:03	582
2008-01-25 07:00:03	583
2008-01-25 08:00:03	584
2008-01-25 09:00:03	585
2008-01-25 10:00:03	586
2008-01-25 11:00:03	587
2008-01-25 12:00:03	588
2008-01-25 13:00:03	589
2008-01-25 14:00:03	590
2008-01-25 15:00:03	591
2008-01-25 16:00:03	592
2008-01-25 17:00:03	593
2008-01-25 18:00:03	594
2008-01-25 19:00:03	595
2008-01-25 20:00:03	596
2008-01-25 21:00:03	597
2008-01-25 22:00:03	598
2008-01-25 23:00:03	599
2008-01-26 00:00:03	600
2008-01-26 01:00:03	601
2008-01-26 02:00:03	602
2008-01-26 03:00:03	603
2008-01-26 04:00:03	604
2008-01-26 05:00:03	605
2008-01-26 06:00:03	606
2008-01-26 07:00:03	607
2008-01-26 08:00:03	608
2008-01-26 09:00:03	609
2008-01-26 10:00:03	610
2008-01-26 11:00:03	611
2008-01-26 12:00:03	612
2008-01-26 13:00:03	613
2008-01-26 14:00:03	614
2008-01-26 15:00:03	615
2008-01-26 16:00:03	616
2008-01-26 17:00:03	617
2008-01-26 18:00:03	618
2008-01-26 19:00:03	619
2008-01-26 20:00:03	620
2008-01-26 21:00:03	621
2008-01-26 22:00:03	622
2008-01-26 23:00:03	623
2008-01-27 00:00:03	624
2008-01-27 01:00:03	625
2008-01-27 02:00:03	626
2008-01-27 03:00:03	627
2008-01-27 04:00:03	628
2008-01-27 05:00:03	629
2008-01-27 06:00:03	630
2008-01-27 07:00:03	631
2008-01-27 08:00:03	632
2008-01-27 09:00:03	633
2008-01-27 10:00:03	634
2008-01-27 11:00:03	635
2008-01-27 12:00:03	636
2008-01-27 13:00:03	637
2008-01-27 14:00:03	638
2008-01-27 15:00:03	639
2008-01-27 16:00:03	640
2008-01-27 17:00:03	641
2008-01-27 18:00:03	642
2008-01-27 19:00:03	643
2008-01-27 20:00:03	644
2008-01-27 21:00:03	645
2008-01-27 22:00:03	646
2008-01-27 23:00:03	647
2008-01-28 00:00:03	648
2008-01-28 01:00:03	649
2008-01-28 02:00:03	650
2008-01-28 03:00:03	651
2008-01-28 04:00:03	652
2008-01-28 05:00:03	653
2008-01-28 06:00:03	654
2008-01-28 07:00:03	655
2008-01-28 08:00:03	656
2008-01-28 09:00:03	657
2008-01-28 10:00:03	658
2008-01-28 11:00:03	659
2008-01-28 12:00:03	660
2008-01-28 13:00:03	661
2008-01-28 14:00:03	662
2008-01-28 15:00:03	663
2008-01-28 16:00:03	664
2008-01-28 17:00:03	665
2008-01-28 18:00:03	666
2008-01-28 19:00:03	667
2008-01-28 20:00:03	668
2008-01-28 21:00:03	669
2008-01-28 22:00:03	670
2008-01-28 23:00:03	671
2008-01-29 00:00:03	672
2008-01-29 01:00:03	673
2008-01-29 02:00:03	674
2008-01-29 03:00:03	675
2008-01-29 04:00:03	676
2008-01-29 05:00:03	677
2008-01-29 06:00:03	678
2008-01-29 07:00:03	679
2008-01-29 08:00:03	680
2008-01-29 09:00:03	681
2008-01-29 10:00:03	682
2008-01-29 11:00:03	683
2008-01-29 12:00:03	684
2008-01-29 13:00:03	685
2008-01-29 14:00:03	686
2008-01-29 15:00:03	687
2008-01-29 16:00:03	688
2008-01-29 17:00:03	689
2008-01-29 18:00:03	690
2008-01-29 19:00:03	691
2008-01-29 20:00:03	692
2008-01-29 21:00:03	693
2008-01-29 22:00:03	694
2008-01-29 23:00:03	695
2008-01-30 00:00:03	696
2008-01-30 01:00:03	697
2008-01-30 02:00:03	698
2008-01-30 03:00:03	699
2008-01-30 04:00:03	700
2008-01-30 05:00:03	701
2008-01-30 06:00:03	702
2008-01-30 07:00:04	703
2008-01-30 08:00:04	704
2008-01-30 09:00:04	705
2008-01-30 10:00:04	706
2008-01-30 11:00:04	707
2008-01-30 12:00:04	708
2008-01-30 13:00:04	709
2008-01-30 14:00:04	710
2008-01-30 15:00:04	711
2008-01-30 16:00:04	712
2008-01-30 17:00:04	713
2008-01-30 18:00:04	714
2008-01-30 19:00:04	715
2008-01-30 20:00:04	716
2008-01-30 21:00:04	717
2008-01-30 22:00:04	718
2008-01-30 23:00:04	719
2008-01-31 00:00:04	720
2008-01-31 01:00:04	721
2008-01-31 02:00:04	722
2008-01-31 03:00:04	723
2008-01-31 04:00:04	724
2008-01-31 05:00:04	725
2008-01-31 06:00:04	726
2008-01-31 07:00:04	727
2008-01-31 08:00:04	728
2008-01-31 09:00:04	729
2008-01-31 10:00:04	730
2008-01-31 11:00:04	731
2008-01-31 12:00:04	732
2008-01-31 13:00:04	733
2008-01-31 14:00:04	734
2008-01-31 15:00:04	735
2008-01-31 16:00:04	736
2008-01-31 17:00:04	737
2008-01-31 18:00:04	738
2008-01-31 19:00:04	739
2008-01-31 20:00:04	740
2008-01-31 21:00:04	741
2008-01-31 22:00:04	742
2008-01-31 23:00:04	743
2008-02-01 00:00:04	744
2008-02-01 01:00:04	745
2008-02-01 02:00:04	746
2008-02-01 03:00:04	747
2008-02-01 04:00:04	748
2008-02-01 05:00:04	749
2008-02-01 06:00:04	750
2008-02-01 07:00:04	751
2008-02-01 08:00:04	752
2008-02-01 09:00:04	753
2008-02-01 10:00:04	754
2008-02-01 11:00:04	755
2008-02-01 12:00:04	756
2008-02-01 13:00:04	757
2008-02-01 14:00:04	758
2008-02-01 15:00:04	759
2008-02-01 16:00:04	760
2008-02-01 17:00:04	761
2008-02-01 18:00:04	762
2008-02-01 19:00:04	763
2008-02-01 20:00:04	764
2008-02-01 21:00:04	765
2008-02-01 22:00:04	766
2008-02-01 23:00:04	767
2008-02-02 00:00:04	768
2008-02-02 01:00:04	769
2008-02-02 02:00:04	770
2008-02-02 03:00:04	771
2008-02-02 04:00:04	772
2008-02-02 05:00:04	773
2008-02-02 06:00:04	774
2008-02-02 07:00:04	775
2008-02-02 08:00:04	776
2008-02-02 09:00:04	777
2008-02-02 10:00:04	778
2008-02-02 11:00:04	779
2008-02-02 12:00:04	780
2008-02-02 13:00:04	781
2008-02-02 14:00:04	782
2008-02-02 15:00:04	783
2008-02-02 16:00:04	784
2008-02-02 17:00:04	785
2008-02-02 18:00:04	786
2008-02-02 19:00:04	787
2008-02-02 20:00:04	788
2008-02-02 21:00:04	789
2008-02-02 22:00:04	790
2008-02-02 23:00:04	791
2008-02-03 00:00:04	792
2008-02-03 01:00:04	793
2008-02-03 02:00:04	794
2008-02-03 03:00:04	795
2008-02-03 04:00:04	796
2008-02-03 05:00:04	797
2008-02-03 06:00:04	798
2008-02-03 07:00:04	799
2008-02-03 08:00:04	800
2008-02-03 09:00:04	801
2008-02-03 10:00:04	802
2008-02-03 11:00:04	803
2008-02-03 12:00:04	804
2008-02-03 13:00:04	805
2008-02-03 14:00:04	806
2008-02-03 15:00:04	807
2008-02-03 16:00:04	808
2008-02-03 17:00:04	809
2008-02-03 18:00:04	810
2008-02-03 19:00:04	811
2008-02-03 20:00:04	812
2008-02-03 21:00:04	813
2008-02-03 22:00:04	814
2008-02-03 23:00:04	815
2008-02-04 00:00:04	816
2008-02-04 01:00:04	817
2008-02-04 02:00:04	818
2008-02-04 03:00:04	819
2008-02-04 04:00:04	820
2008-02-04 05:00:04	821
2008-02-04 06:00:04	822
2008-02-04 07:00:04	823
2008-02-04 08:00:04	824
2008-02-04 09:00:04	825
2008-02-04 10:00:04	826
2008-02-04 11:00:04	827
2008-02-04 12:00:04	828
2008-02-04 13:00:04	829
2008-02-04 14:00:04	830
2008-02-04 15:00:04	831
2008-02-04 16:00:04	832
2008-02-04 17:00:04	833
2008-02-04 18:00:04	834
2008-02-04 19:00:04	835
2008-02-04 20:00:04	836
2008-02-04 21:00:04	837
2008-02-04 22:00:04	838
2008-02-04 23:00:04	839
2008-02-05 00:00:04	840
2008-02-05 01:00:04	841
2008-02-05 02:00:04	842
2008-02-05 03:00:04	843
2008-02-05 04:00:04	844
2008-02-05 05:00:04	845
2008-02-05 06:00:04	846
2008-02-05 07:00:04	847
2008-02-05 08:00:04	848
2008-02-05 09:00:04	849
2008-02-05 10:00:04	850
2008-02-05 11:00:04	851
2008-02-05 12:00:04	852
2008-02-05 13:00:04	853
2008-02-05 14:00:04	854
2008-02-05 15:00:04	855
2008-02-05 16:00:04	856
2008-02-05 17:00:04	857
2008-02-05 18:00:04	858
2008-02-05 19:00:04	859
2008-02-05 20:00:04	860
2008-02-05 21:00:04	861
2008-02-05 22:00:04	862
2008-02-05 23:00:04	863
2008-02-06 00:00:04	864
2008-02-06 01:00:04	865
2008-02-06 02:00:04	866
2008-02-06 03:00:04	867
2008-02-06 04:00:04	868
2008-02-06 05:00:04	869
2008-02-06 06:00:04	870
2008-02-06 07:00:04	871
2008-02-06 08:00:04	872
2008-02-06 09:00:04	873
2008-02-06 10:00:04	874
2008-02-06 11:00:04	875
2008-02-06 12:00:04	876
2008-02-06 13:00:04	877
2008-02-06 14:00:04	878
2008-02-06 15:00:04	879
2008-02-06 16:00:04	880
2008-02-06 17:00:04	881
2008-02-06 18:00:04	882
2008-02-06 19:00:04	883
2008-02-06 20:00:04	884
2008-02-06 21:00:04	885
2008-02-06 22:00:04	886
2008-02-06 23:00:04	887
2008-02-07 00:00:04	888
2008-02-07 01:00:04	889
2008-02-07 02:00:04	890
2008-02-07 03:00:04	891
2008-02-07 04:00:04	892
2008-02-07 05:00:04	893
2008-02-07 06:00:04	894
2008-02-07 07:00:04	895
2008-02-07 08:00:04	896
2008-02-07 09:00:04	897
2008-02-07 10:00:04	898
2008-02-07 11:00:04	899
2008-02-07 12:00:04	900
2008-02-07 13:00:04	901
2008-02-07 14:00:04	902
2008-02-07 15:00:05	903
2008-02-07 16:00:05	904
2008-02-07 17:00:05	905
2008-02-07 18:00:05	906
2008-02-07 19:00:05	907
2008-02-07 20:00:05	908
2008-02-07 21:00:05	909
2008-02-07 22:00:05	910
2008-02-07 23:00:05	911
2008-02-08 00:00:05	912
2008-02-08 01:00:05	913
2008-02-08 02:00:05	914
2008-02-08 03:00:05	915
2008-02-08 04:00:05	916
2008-02-08 05:00:05	917
2008-02-08 06:00:05	918
2008-02-08 07:00:05	919
2008-02-08 08:00:05	920
2008-02-08 09:00:05	921
2008-02-08 10:00:05	922
2008-02-08 11:00:05	923
2008-02-08 12:00:05	924
2008-02-08 13:00:05	925
2008-02-08 14:00:05	926
2008-02-08 15:00:05	927
2008-02-08 16:00:05	928
2008-02-08 17:00:05	929
2008-02-08 18:00:05	930
2008-02-08 19:00:05	931
2008-02-08 20:00:05	932
2008-02-08 21:00:05	933
2008-02-08 22:00:05	934
2008-02-08 23:00:05	935
2008-02-09 00:00:05	936
2008-02-09 01:00:05	937
2008-02-09 02:00:05	938
2008-02-09 03:00:05	939
2008-02-09 04:00:05	940
2008-02-09 05:00:05	941
2008-02-09 06:00:05	942
2008-02-09 07:00:05	943
2008-02-09 08:00:05	944
2008-02-09 09:00:05	945
2008-02-09 10:00:05	946
2008-02-09 11:00:05	947
2008-02-09 12:00:05	948
2008-02-09 13:00:05	949
2008-02-09 14:00:05	950
2008-02-09 15:00:05	951
2008-02-09 16:00:05	952
2008-02-09 17:00:05	953
2008-02-09 18:00:05	954
2008-02-09 19:00:05	955
2008-02-09 20:00:05	956
2008-02-09 21:00:05	957
2008-02-09 22:00:05	958
2008-02-09 23:00:05	959
2008-02-10 00:00:05	960
2008-02-10 01:00:05	961
2008-02-10 02:00:05	962
2008-02-10 03:00:05	963
2008-02-10 04:00:05	964
2008-02-10 05:00:05	965
2008-02-10 06:00:05	966
2008-02-10 07:00:05	967
2008-02-10 08:00:05	968
2008-02-10 09:00:05	969
2008-02-10 10:00:05	970
2008-02-10 11:00:05	971
2008-02-10 12:00:05	972
2008-02-10 13:00:05	973
2008-02-10 14:00:05	974
2008-02-10 15:00:05	975
2008-02-10 16:00:05	976
2008-02-10 17:00:05	977
2008-02-10 18:00:05	978
2008-02-10 19:00:05	979
2008-02-10 20:00:05	980
2008-02-10 21:00:05	981
2008-02-10 22:00:05	982
2008-02-10 23:00:05	983
2008-02-11 00:00:05	984
2008-02-11 01:00:05	985
2008-02-11 02:00:05	986
2008-02-11 03:00:05	987
2008-02-11 04:00:05	988
2008-02-11 05:00:05	989
2008-02-11 06:00:05	990
2008-02-11 07:00:05	991
2008-02-11 08:00:05	992
2008-02-11 09:00:05	993
2008-02-11 10:00:05	994
2008-02-11 11:00:05	995
2008-02-11 12:00:05	996
2008-02-11 13:00:05	997
2008-02-11 14:00:05	998
2008-02-11 15:00:05	999
2008-02-11 16:00:05	1000
2008-02-11 17:00:05	1001
2008-02-11 18:00:05	1002
2008-02-11 19:00:05	1003
2008-02-11 20:00:05	1004
2008-02-11 21:00:05	1005
2008-02-11 22:00:05	1006
2008-02-11 23:00:05	1007
2008-02-12 00:00:05	1008
2008-02-12 01:00:05	1009
2008-02-12 02:00:05	1010
2008-02-12 03:00:05	1011
2008-02-12 04:00:05	1012
2008-02-12 05:00:05	1013
2008-02-12 06:00:05	1014
2008-02-12 07:00:05	1015
2008-02-12 08:00:05	1016
2008-02-12 09:00:05	1017
2008-02-12 10:00:05	1018
2008-02-12 11:00:05	1019
2008-02-12 12:00:05	1020
2008-02-12 13:00:05	1021
2008-02-12 14:00:05	1022
2008-02-12 15:00:05	1023
2008-02-12 16:00:05	1024
2008-02-12 17:00:05	1025
2008-02-12 18:00:05	1026
2008-02-12 19:00:05	1027
2008-02-12 20:00:05	1028
2008-02-12 21:00:05	1029
2008-02-12 22:00:05	1030
2008-02-12 23:00:05	1031
2008-02-13 00:00:05	1032
2008-02-13 01:00:05	1033
2008-02-13 02:00:05	1034
2008-02-13 03:00:05	1035
2008-02-13 04:00:05	1036
2008-02-13 05:00:05	1037
2008-02-13 06:00:05	1038
2008-02-13 07:00:05	1039
2008-02-13 08:00:05	1040
2008-02-13 09:00:05	1041
2008-02-13 10:00:05	1042
2008-02-13 11:00:05	1043
2008-02-13 12:00:05	1044
2008-02-13 13:00:05	1045
2008-02-13 14:00:05	1046
2008-02-13 15:00:05	1047
2008-02-13 16:00:05	1048
2008-02-13 17:00:05	1049
2008-02-13 18:00:05	1050
2008-02-13 19:00:05	1051
2008-02-13 20:00:05	1052
2008-02-13 21:00:05	1053
2008-02-13 22:00:05	1054
2008-02-13 23:00:05	1055
2008-02-14 00:00:05	1056
2008-02-14 01:00:05	1057
2008-02-14 02:00:05	1058
2008-02-14 03:00:05	1059
2008-02-14 04:00:05	1060
2008-02-14 05:00:05	1061
2008-02-14 06:00:05	1062
2008-02-14 07:00:05	1063
2008-02-14 08:00:05	1064
2008-02-14 09:00:05	1065
2008-02-14 10:00:05	1066
2008-02-14 11:00:05	1067
2008-02-14 12:00:05	1068
2008-02-14 13:00:05	1069
2008-02-14 14:00:05	1070
2008-02-14 15:00:05	1071
2008-02-14 16:00:05	1072
2008-02-14 17:00:05	1073
2008-02-14 18:00:05	1074
2008-02-14 19:00:05	1075
2008-02-14 20:00:05	1076
2008-02-14 21:00:05	1077
2008-02-14 22:00:05	1078
2008-02-14 23:00:05	1079
2008-02-15 00:00:05	1080
2008-02-15 01:00:05	1081
2008-02-15 02:00:05	1082
2008-02-15 03:00:05	1083
2008-02-15 04:00:05	1084
2008-02-15 05:00:05	1085
2008-02-15 06:00:05	1086
2008-02-15 07:00:05	1087
2008-02-15 08:00:05	1088
2008-02-15 09:00:05	1089
2008-02-15 10:00:05	1090
2008-02-15 11:00:05	1091
2008-02-15 12:00:05	1092
2008-02-15 13:00:05	1093
2008-02-15 14:00:05	1094
2008-02-15 15:00:05	1095
2008-02-15 16:00:05	1096
2008-02-15 17:00:05	1097
2008-02-15 18:00:05	1098
2008-02-15 19:00:05	1099
2008-02-15 20:00:05	1100
2008-02-15 21:00:05	1101
2008-02-15 22:00:06	1102
2008-02-15 23:00:06	1103
2008-02-16 00:00:06	1104
2008-02-16 01:00:06	1105
2008-02-16 02:00:06	1106
2008-02-16 03:00:06	1107
2008-02-16 04:00:06	1108
2008-02-16 05:00:06	1109
2008-02-16 06:00:06	1110
2008-02-16 07:00:06	1111
2008-02-16 08:00:06	1112
2008-02-16 09:00:06	1113
2008-02-16 10:00:06	1114
2008-02-16 11:00:06	1115
2008-02-16 12:00:06	1116
2008-02-16 13:00:06	1117
2008-02-16 14:00:06	1118
2008-02-16 15:00:06	1119
2008-02-16 16:00:06	1120
2008-02-16 17:00:06	1121
2008-02-16 18:00:06	1122
2008-02-16 19:00:06	1123
2008-02-16 20:00:06	1124
2008-02-16 21:00:06	1125
2008-02-16 22:00:06	1126
2008-02-16 23:00:06	1127
2008-02-17 00:00:06	1128
2008-02-17 01:00:06	1129
2008-02-17 02:00:06	1130
2008-02-17 03:00:06	1131
2008-02-17 04:00:06	1132
2008-02-17 05:00:06	1133
2008-02-17 06:00:06	1134
2008-02-17 07:00:06	1135
2008-02-17 08:00:06	1136
2008-02-17 09:00:06	1137
2008-02-17 10:00:06	1138
2008-02-17 11:00:06	1139
2008-02-17 12:00:06	1140
2008-02-17 13:00:06	1141
2008-02-17 14:00:06	1142
2008-02-17 15:00:06	1143
2008-02-17 16:00:06	1144
2008-02-17 17:00:06	1145
2008-02-17 18:00:06	1146
2008-02-17 19:00:06	1147
2008-02-17 20:00:06	1148
2008-02-17 21:00:06	1149
2008-02-17 22:00:06	1150
2008-02-17 23:00:06	1151
2008-02-18 00:00:06	1152
2008-02-18 01:00:06	1153
2008-02-18 02:00:06	1154
2008-02-18 03:00:06	1155
2008-02-18 04:00:06	1156
2008-02-18 05:00:06	1157
2008-02-18 06:00:06	1158
2008-02-18 07:00:06	1159
2008-02-18 08:00:06	1160
2008-02-18 09:00:06	1161
2008-02-18 10:00:06	1162
2008-02-18 11:00:06	1163
2008-02-18 12:00:06	1164
2008-02-18 13:00:06	1165
2008-02-18 14:00:06	1166
2008-02-18 15:00:06	1167
2008-02-18 16:00:06	1168
2008-02-18 17:00:06	1169
2008-02-18 18:00:06	1170
2008-02-18 19:00:06	1171
2008-02-18 20:00:06	1172
2008-02-18 21:00:06	1173
2008-02-18 22:00:06	1174
2008-02-18 23:00:06	1175
2008-02-19 00:00:06	1176
2008-02-19 01:00:06	1177
2008-02-19 02:00:06	1178
2008-02-19 03:00:06	1179
2008-02-19 04:00:06	1180
2008-02-19 05:00:06	1181
2008-02-19 06:00:06	1182
2008-02-19 07:00:06	1183
2008-02-19 08:00:06	1184
2008-02-19 09:00:06	1185
2008-02-19 10:00:06	1186
2008-02-19 11:00:06	1187
2008-02-19 12:00:06	1188
2008-02-19 13:00:06	1189
2008-02-19 14:00:06	1190
2008-02-19 15:00:06	1191
2008-02-19 16:00:06	1192
2008-02-19 17:00:06	1193
2008-02-19 18:00:06	1194
2008-02-19 19:00:06	1195
2008-02-19 20:00:06	1196
2008-02-19 21:00:06	1197
2008-02-19 22:00:06	1198
2008-02-19 23:00:06	1199
2008-02-20 00:00:06	1200
2008-02-20 01:00:06	1201
2008-02-20 02:00:06	1202
2008-02-20 03:00:06	1203
2008-02-20 04:00:06	1204
2008-02-20 05:00:06	1205
2008-02-20 06:00:06	1206
2008-02-20 07:00:06	1207
2008-02-20 08:00:06	1208
2008-02-20 09:00:06	1209
2008-02-20 10:00:06	1210
2008-02-20 11:00:06	1211
2008-02-20 12:00:06	1212
2008-02-20 13:00:06	1213
2008-02-20 14:00:06	1214
2008-02-20 15:00:06	1215
2008-02-20 16:00:06	1216
2008-02-20 17:00:06	1217
2008-02-20 18:00:06	1218
2008-02-20 19:00:06	1219
2008-02-20 20:00:06	1220
2008-02-20 21:00:06	1221
2008-02-20 22:00:06	1222
2008-02-20 23:00:06	1223
2008-02-21 00:00:06	1224
2008-02-21 01:00:06	1225
2008-02-21 02:00:06	1226
2008-02-21 03:00:06	1227
2008-02-21 04:00:06	1228
2008-02-21 05:00:06	1229
2008-02-21 06:00:06	1230
2008-02-21 07:00:06	1231
2008-02-21 08:00:06	1232
2008-02-21 09:00:06	1233
2008-02-21 10:00:06	1234
2008-02-21 11:00:06	1235
2008-02-21 12:00:06	1236
2008-02-21 13:00:06	1237
2008-02-21 14:00:06	1238
2008-02-21 15:00:06	1239
2008-02-21 16:00:06	1240
2008-02-21 17:00:06	1241
2008-02-21 18:00:06	1242
2008-02-21 19:00:06	1243
2008-02-21 20:00:06	1244
2008-02-21 21:00:06	1245
2008-02-21 22:00:06	1246
2008-02-21 23:00:06	1247
2008-02-22 00:00:06	1248
2008-02-22 01:00:06	1249
2008-02-22 02:00:06	1250
2008-02-22 03:00:06	1251
2008-02-22 04:00:06	1252
2008-02-22 05:00:06	1253
2008-02-22 06:00:06	1254
2008-02-22 07:00:06	1255
2008-02-22 08:00:06	1256
2008-02-22 09:00:06	1257
2008-02-22 10:00:06	1258
2008-02-22 11:00:06	1259
2008-02-22 12:00:06	1260
2008-02-22 13:00:06	1261
2008-02-22 14:00:06	1262
2008-02-22 15:00:06	1263
2008-02-22 16:00:06	1264
2008-02-22 17:00:06	1265
2008-02-22 18:00:06	1266
2008-02-22 19:00:06	1267
2008-02-22 20:00:06	1268
2008-02-22 21:00:06	1269
2008-02-22 22:00:06	1270
2008-02-22 23:00:06	1271
2008-02-23 00:00:06	1272
2008-02-23 01:00:06	1273
2008-02-23 02:00:06	1274
2008-02-23 03:00:06	1275
2008-02-23 04:00:06	1276
2008-02-23 05:00:06	1277
2008-02-23 06:00:06	1278
2008-02-23 07:00:06	1279
2008-02-23 08:00:06	1280
2008-02-23 09:00:06	1281
2008-02-23 10:00:06	1282
2008-02-23 11:00:06	1283
2008-02-23 12:00:06	1284
2008-02-23 13:00:06	1285
2008-02-23 14:00:06	1286
2008-02-23 15:00:06	1287
2008-02-23 16:00:06	1288
2008-02-23 17:00:06	1289
2008-02-23 18:00:06	1290
2008-02-23 19:00:06	1291
2008-02-23 20:00:06	1292
2008-02-23 21:00:06	1293
2008-02-23 22:00:06	1294
2008-02-23 23:00:06	1295
2008-02-24 00:00:06	1296
2008-02-24 01:00:06	1297
2008-02-24 02:00:06	1298
2008-02-24 03:00:06	1299
2008-02-24 04:00:06	1300
2008-02-24 05:00:06	1301
2008-02-24 06:00:06	1302
2008-02-24 07:00:05	1303
2008-02-24 08:00:05	1304
2008-02-24 09:00:05	1305
2008-02-24 10:00:05	1306
2008-02-24 11:00:05	1307
2008-02-24 12:00:05	1308
2008-02-24 13:00:05	1309
2008-02-24 14:00:05	1310
2008-02-24 15:00:05	1311
2008-02-24 16:00:05	1312
2008-02-24 17:00:05	1313
2008-02-24 18:00:05	1314
2008-02-24 19:00:05	1315
2008-02-24 20:00:05	1316
2008-02-24 21:00:05	1317
2008-02-24 22:00:05	1318
2008-02-24 23:00:05	1319
2008-02-25 00:00:05	1320
2008-02-25 01:00:05	1321
2008-02-25 02:00:05	1322
2008-02-25 03:00:05	1323
2008-02-25 04:00:05	1324
2008-02-25 05:00:05	1325
2008-02-25 06:00:05	1326
2008-02-25 07:00:05	1327
2008-02-25 08:00:05	1328
2008-02-25 09:00:05	1329
2008-02-25 10:00:05	1330
2008-02-25 11:00:05	1331
2008-02-25 12:00:05	1332
2008-02-25 13:00:05	1333
2008-02-25 14:00:05	1334
2008-02-25 15:00:05	1335
2008-02-25 16:00:05	1336
2008-02-25 17:00:05	1337
2008-02-25 18:00:05	1338
2008-02-25 19:00:05	1339
2008-02-25 20:00:05	1340
2008-02-25 21:00:05	1341
2008-02-25 22:00:05	1342
2008-02-25 23:00:05	1343
2008-02-26 00:00:05	1344
2008-02-26 01:00:05	1345
2008-02-26 02:00:05	1346
2008-02-26 03:00:05	1347
2008-02-26 04:00:05	1348
2008-02-26 05:00:05	1349
2008-02-26 06:00:05	1350
2008-02-26 07:00:05	1351
2008-02-26 08:00:05	1352
2008-02-26 09:00:05	1353
2008-02-26 10:00:05	1354
2008-02-26 11:00:05	1355
2008-02-26 12:00:05	1356
2008-02-26 13:00:05	1357
2008-02-26 14:00:05	1358
2008-02-26 15:00:05	1359
2008-02-26 16:00:05	1360
2008-02-26 17:00:05	1361
2008-02-26 18:00:05	1362
2008-02-26 19:00:05	1363
2008-02-26 20:00:05	1364
2008-02-26 21:00:05	1365
2008-02-26 22:00:05	1366
2008-02-26 23:00:05	1367
2008-02-27 00:00:05	1368
2008-02-27 01:00:05	1369
2008-02-27 02:00:05	1370
2008-02-27 03:00:05	1371
2008-02-27 04:00:05	1372
2008-02-27 05:00:05	1373
2008-02-27 06:00:05	1374
2008-02-27 07:00:05	1375
2008-02-27 08:00:05	1376
2008-02-27 09:00:05	1377
2008-02-27 10:00:05	1378
2008-02-27 11:00:05	1379
2008-02-27 12:00:05	1380
2008-02-27 13:00:05	1381
2008-02-27 14:00:05	1382
2008-02-27 15:00:05	1383
2008-02-27 16:00:05	1384
2008-02-27 17:00:05	1385
2008-02-27 18:00:05	1386
2008-02-27 19:00:05	1387
2008-02-27 20:00:05	1388
2008-02-27 21:00:05	1389
2008-02-27 22:00:05	1390
2008-02-27 23:00:05	1391
2008-02-28 00:00:05	1392
2008-02-28 01:00:05	1393
2008-02-28 02:00:05	1394
2008-02-28 03:00:05	1395
2008-02-28 04:00:05	1396
2008-02-28 05:00:05	1397
2008-02-28 06:00:05	1398
2008-02-28 07:00:05	1399
2008-02-28 08:00:05	1400
2008-02-28 09:00:05	1401
2008-02-28 10:00:05	1402
2008-02-28 11:00:05	1403
2008-02-28 12:00:05	1404
2008-02-28 13:00:05	1405
2008-02-28 14:00:05	1406
2008-02-28 15:00:05	1407
2008-02-28 16:00:05	1408
2008-02-28 17:00:05	1409
2008-02-28 18:00:05	1410
2008-02-28 19:00:05	1411
2008-02-28 20:00:05	1412
2008-02-28 21:00:05	1413
2008-02-28 22:00:05	1414
2008-02-28 23:00:05	1415
2008-03-01 00:00:05	1416
2008-03-01 01:00:05	1417
2008-03-01 02:00:05	1418
2008-03-01 03:00:05	1419
2008-03-01 04:00:05	1420
2008-03-01 05:00:05	1421
2008-03-01 06:00:05	1422
2008-03-01 07:00:05	1423
2008-03-01 08:00:05	1424
2008-03-01 09:00:05	1425
2008-03-01 10:00:05	1426
2008-03-01 11:00:05	1427
2008-03-01 12:00:05	1428
2008-03-01 13:00:05	1429
2008-03-01 14:00:05	1430
2008-03-01 15:00:05	1431
2008-03-01 16:00:05	1432
2008-03-01 17:00:05	1433
2008-03-01 18:00:05	1434
2008-03-01 19:00:05	1435
2008-03-01 20:00:05	1436
2008-03-01 21:00:05	1437
2008-03-01 22:00:05	1438
2008-03-01 23:00:05	1439
2008-03-02 00:00:05	1440
2008-03-02 01:00:05	1441
2008-03-02 02:00:05	1442
2008-03-02 03:00:05	1443
2008-03-02 04:00:05	1444
2008-03-02 05:00:05	1445
2008-03-02 06:00:05	1446
2008-03-02 07:00:05	1447
2008-03-02 08:00:05	1448
2008-03-02 09:00:05	1449
2008-03-02 10:00:05	1450
2008-03-02 11:00:05	1451
2008-03-02 12:00:05	1452
2008-03-02 13:00:05	1453
2008-03-02 14:00:05	1454
2008-03-02 15:00:05	1455
2008-03-02 16:00:05	1456
2008-03-02 17:00:05	1457
2008-03-02 18:00:05	1458
2008-03-02 19:00:05	1459
2008-03-02 20:00:05	1460
2008-03-02 21:00:05	1461
2008-03-02 22:00:05	1462
2008-03-02 23:00:05	1463
2008-03-03 00:00:05	1464
2008-03-03 01:00:05	1465
2008-03-03 02:00:05	1466
2008-03-03 03:00:05	1467
2008-03-03 04:00:05	1468
2008-03-03 05:00:05	1469
2008-03-03 06:00:05	1470
2008-03-03 07:00:05	1471
2008-03-03 08:00:05	1472
2008-03-03 09:00:05	1473
2008-03-03 10:00:05	1474
2008-03-03 11:00:05	1475
2008-03-03 12:00:05	1476
2008-03-03 13:00:05	1477
2008-03-03 14:00:05	1478
2008-03-03 15:00:05	1479
2008-03-03 16:00:05	1480
2008-03-03 17:00:05	1481
2008-03-03 18:00:05	1482
2008-03-03 19:00:05	1483
2008-03-03 20:00:05	1484
2008-03-03 21:00:05	1485
2008-03-03 22:00:05	1486
2008-03-03 23:00:05	1487
2008-03-04 00:00:05	1488
2008-03-04 01:00:05	1489
2008-03-04 02:00:05	1490
2008-03-04 03:00:05	1491
2008-03-04 04:00:05	1492
2008-03-04 05:00:05	1493
2008-03-04 06:00:05	1494
2008-03-04 07:00:05	1495
2008-03-04 08:00:05	1496
2008-03-04 09:00:05	1497
2008-03-04 10:00:05	1498
2008-03-04 11:00:05	1499
2008-03-04 12:00:05	1500
2008-03-04 13:00:05	1501
2008-03-04 14:00:05	1502
2008-03-04 15:00:08	1503
2008-03-04 16:00:08	1504
2008-03-04 17:00:08	1505
2008-03-04 18:00:08	1506
2008-03-04 19:00:08	1507
2008-03-04 20:00:08	1508
2008-03-04 21:00:08	1509
2008-03-04 22:00:08	1510
2008-03-04 23:00:08	1511
2008-03-05 00:00:08	1512
2008-03-05 01:00:08	1513
2008-03-05 02:00:08	1514
2008-03-05 03:00:08	1515
2008-03-05 04:00:08	1516
2008-03-05 05:00:08	1517
2008-03-05 06:00:08	1518
2008-03-05 07:00:08	1519
2008-03-05 08:00:08	1520
2008-03-05 09:00:08	1521
2008-03-05 10:00:08	1522
2008-03-05 11:00:08	1523
2008-03-05 12:00:08	1524
2008-03-05 13:00:08	1525
2008-03-05 14:00:08	1526
2008-03-05 15:00:08	1527
2008-03-05 16:00:08	1528
2008-03-05 17:00:08	1529
2008-03-05 18:00:08	1530
2008-03-05 19:00:08	1531
2008-03-05 20:00:08	1532
2008-03-05 21:00:08	1533
2008-03-05 22:00:08	1534
2008-03-05 23:00:08	1535
2008-03-06 00:00:08	1536
2008-03-06 01:00:08	1537
2008-03-06 02:00:08	1538
2008-03-06 03:00:08	1539
2008-03-06 04:00:08	1540
2008-03-06 05:00:08	1541
2008-03-06 06:00:08	1542
2008-03-06 07:00:08	1543
2008-03-06 08:00:08	1544
2008-03-06 09:00:08	1545
2008-03-06 10:00:08	1546
2008-03-06 11:00:08	1547
2008-03-06 12:00:08	1548
2008-03-06 13:00:08	1549
2008-03-06 14:00:08	1550
2008-03-06 15:00:08	1551
2008-03-06 16:00:08	1552
2008-03-06 17:00:08	1553
2008-03-06 18:00:08	1554
2008-03-06 19:00:08	1555
2008-03-06 20:00:08	1556
2008-03-06 21:00:08	1557
2008-03-06 22:00:08	1558
2008-03-06 23:00:08	1559
2008-03-07 00:00:08	1560
2008-03-07 01:00:08	1561
2008-03-07 02:00:08	1562
2008-03-07 03:00:08	1563
2008-03-07 04:00:08	1564
2008-03-07 05:00:08	1565
2008-03-07 06:00:08	1566
2008-03-07 07:00:08	1567
2008-03-07 08:00:08	1568
2008-03-07 09:00:08	1569
2008-03-07 10:00:08	1570
2008-03-07 11:00:08	1571
2008-03-07 12:00:08	1572
2008-03-07 13:00:08	1573
2008-03-07 14:00:08	1574
2008-03-07 15:00:08	1575
2008-03-07 16:00:08	1576
2008-03-07 17:00:08	1577
2008-03-07 18:00:08	1578
2008-03-07 19:00:08	1579
2008-03-07 20:00:08	1580
2008-03-07 21:00:08	1581
2008-03-07 22:00:08	1582
2008-03-07 23:00:08	1583
2008-03-08 00:00:08	1584
2008-03-08 01:00:08	1585
2008-03-08 02:00:08	1586
2008-03-08 03:00:08	1587
2008-03-08 04:00:08	1588
2008-03-08 05:00:08	1589
2008-03-08 06:00:08	1590
2008-03-08 07:00:08	1591
2008-03-08 08:00:08	1592
2008-03-08 09:00:08	1593
2008-03-08 10:00:08	1594
2008-03-08 11:00:08	1595
2008-03-08 12:00:08	1596
2008-03-08 13:00:08	1597
2008-03-08 14:00:08	1598
2008-03-08 15:00:08	1599
2008-03-08 16:00:08	1600
2008-03-08 17:00:08	1601
2008-03-08 18:00:08	1602
2008-03-08 19:00:08	1603
2008-03-08 20:00:08	1604
2008-03-08 21:00:08	1605
2008-03-08 22:00:08	1606
2008-03-08 23:00:08	1607
2008-03-09 00:00:08	1608
2008-03-09 01:00:08	1609
2008-03-09 02:00:08	1610
2008-03-09 03:00:08	1611
2008-03-09 04:00:08	1612
2008-03-09 05:00:08	1613
2008-03-09 06:00:08	1614
2008-03-09 07:00:08	1615
2008-03-09 08:00:08	1616
2008-03-09 09:00:08	1617
2008-03-09 10:00:08	1618
2008-03-09 11:00:08	1619
2008-03-09 12:00:08	1620
2008-03-09 13:00:08	1621
2008-03-09 14:00:08	1622
2008-03-09 15:00:08	1623
2008-03-09 16:00:08	1624
2008-03-09 17:00:08	1625
2008-03-09 18:00:08	1626
2008-03-09 19:00:08	1627
2008-03-09 20:00:08	1628
2008-03-09 21:00:08	1629
2008-03-09 22:00:08	1630
2008-03-09 23:00:08	1631
2008-03-10 00:00:08	1632
2008-03-10 01:00:08	1633
2008-03-10 02:00:08	1634
2008-03-10 03:00:08	1635
2008-03-10 04:00:08	1636
2008-03-10 05:00:08	1637
2008-03-10 06:00:08	1638
2008-03-10 07:00:08	1639
2008-03-10 08:00:08	1640
2008-03-10 09:00:08	1641
2008-03-10 10:00:08	1642
2008-03-10 11:00:08	1643
2008-03-10 12:00:08	1644
2008-03-10 13:00:08	1645
2008-03-10 14:00:08	1646
2008-03-10 15:00:08	1647
2008-03-10 16:00:08	1648
2008-03-10 17:00:08	1649
2008-03-10 18:00:08	1650
2008-03-10 19:00:08	1651
2008-03-10 20:00:08	1652
2008-03-10 21:00:08	1653
2008-03-10 22:00:08	1654
2008-03-10 23:00:08	1655
2008-03-11 00:00:08	1656
2008-03-11 01:00:08	1657
2008-03-11 02:00:08	1658
2008-03-11 03:00:08	1659
2008-03-11 04:00:08	1660
2008-03-11 05:00:08	1661
2008-03-11 06:00:08	1662
2008-03-11 07:00:08	1663
2008-03-11 08:00:08	1664
2008-03-11 09:00:08	1665
2008-03-11 10:00:08	1666
2008-03-11 11:00:08	1667
2008-03-11 12:00:08	1668
2008-03-11 13:00:08	1669
2008-03-11 14:00:08	1670
2008-03-11 15:00:08	1671
2008-03-11 16:00:08	1672
2008-03-11 17:00:08	1673
2008-03-11 18:00:08	1674
2008-03-11 19:00:08	1675
2008-03-11 20:00:08	1676
2008-03-11 21:00:08	1677
2008-03-11 22:00:08	1678
2008-03-11 23:00:08	1679
2008-03-12 00:00:08	1680
2008-03-12 01:00:08	1681
2008-03-12 02:00:08	1682
2008-03-12 03:00:08	1683
2008-03-12 04:00:08	1684
2008-03-12 05:00:08	1685
2008-03-12 06:00:08	1686
2008-03-12 07:00:08	1687
2008-03-12 08:00:08	1688
2008-03-12 09:00:08	1689
2008-03-12 10:00:08	1690
2008-03-12 11:00:08	1691
2008-03-12 12:00:08	1692
2008-03-12 13:00:08	1693
2008-03-12 14:00:08	1694
2008-03-12 15:00:08	1695
2008-03-12 16:00:08	1696
2008-03-12 17:00:08	1697
2008-03-12 18:00:08	1698
2008-03-12 19:00:08	1699
2008-03-12 20:00:08	1700
2008-03-12 21:00:08	1701
2008-03-12 22:00:09	1702
2008-03-12 23:00:09	1703
2008-03-13 00:00:09	1704
2008-03-13 01:00:09	1705
2008-03-13 02:00:09	1706
2008-03-13 03:00:09	1707
2008-03-13 04:00:09	1708
2008-03-13 05:00:09	1709
2008-03-13 06:00:09	1710
2008-03-13 07:00:09	1711
2008-03-13 08:00:09	1712
2008-03-13 09:00:09	1713
2008-03-13 10:00:09	1714
2008-03-13 11:00:09	1715
2008-03-13 12:00:09	1716
2008-03-13 13:00:09	1717
2008-03-13 14:00:09	1718
2008-03-13 15:00:09	1719
2008-03-13 16:00:09	1720
2008-03-13 17:00:09	1721
2008-03-13 18:00:09	1722
2008-03-13 19:00:09	1723
2008-03-13 20:00:09	1724
2008-03-13 21:00:09	1725
2008-03-13 22:00:09	1726
2008-03-13 23:00:09	1727
2008-03-14 00:00:09	1728
2008-03-14 01:00:09	1729
2008-03-14 02:00:09	1730
2008-03-14 03:00:09	1731
2008-03-14 04:00:09	1732
2008-03-14 05:00:09	1733
2008-03-14 06:00:09	1734
2008-03-14 07:00:09	1735
2008-03-14 08:00:09	1736
2008-03-14 09:00:09	1737
2008-03-14 10:00:09	1738
2008-03-14 11:00:09	1739
2008-03-14 12:00:09	1740
2008-03-14 13:00:09	1741
2008-03-14 14:00:09	1742
2008-03-14 15:00:09	1743
2008-03-14 16:00:09	1744
2008-03-14 17:00:09	1745
2008-03-14 18:00:09	1746
2008-03-14 19:00:09	1747
2008-03-14 20:00:09	1748
2008-03-14 21:00:09	1749
2008-03-14 22:00:09	1750
2008-03-14 23:00:09	1751
2008-03-15 00:00:09	1752
2008-03-15 01:00:09	1753
2008-03-15 02:00:09	1754
2008-03-15 03:00:09	1755
2008-03-15 04:00:09	1756
2008-03-15 05:00:09	1757
2008-03-15 06:00:09	1758
2008-03-15 07:00:09	1759
2008-03-15 08:00:09	1760
2008-03-15 09:00:09	1761
2008-03-15 10:00:09	1762
2008-03-15 11:00:09	1763
2008-03-15 12:00:09	1764
2008-03-15 13:00:09	1765
2008-03-15 14:00:09	1766
2008-03-15 15:00:09	1767
2008-03-15 16:00:09	1768
2008-03-15 17:00:09	1769
2008-03-15 18:00:09	1770
2008-03-15 19:00:09	1771
2008-03-15 20:00:09	1772
2008-03-15 21:00:09	1773
2008-03-15 22:00:09	1774
2008-03-15 23:00:09	1775
2008-03-16 00:00:09	1776
2008-03-16 01:00:09	1777
2008-03-16 02:00:09	1778
2008-03-16 03:00:09	1779
2008-03-16 04:00:09	1780
2008-03-16 05:00:09	1781
2008-03-16 06:00:09	1782
2008-03-16 07:00:09	1783
2008-03-16 08:00:09	1784
2008-03-16 09:00:09	1785
2008-03-16 10:00:09	1786
2008-03-16 11:00:09	1787
2008-03-16 12:00:09	1788
2008-03-16 13:00:09	1789
2008-03-16 14:00:09	1790
2008-03-16 15:00:09	1791
2008-03-16 16:00:09	1792
2008-03-16 17:00:09	1793
2008-03-16 18:00:09	1794
2008-03-16 19:00:09	1795
2008-03-16 20:00:09	1796
2008-03-16 21:00:09	1797
2008-03-16 22:00:09	1798
2008-03-16 23:00:09	1799
2008-03-17 00:00:09	1800
2008-03-17 01:00:09	1801
2008-03-17 02:00:09	1802
2008-03-17 03:00:09	1803
2008-03-17 04:00:09	1804
2008-03-17 05:00:09	1805
2008-03-17 06:00:09	1806
2008-03-17 07:00:09	1807
2008-03-17 08:00:09	1808
2008-03-17 09:00:09	1809
2008-03-17 10:00:09	1810
2008-03-17 11:00:09	1811
2008-03-17 12:00:09	1812
2008-03-17 13:00:09	1813
2008-03-17 14:00:09	1814
2008-03-17 15:00:09	1815
2008-03-17 16:00:09	1816
2008-03-17 17:00:09	1817
2008-03-17 18:00:09	1818
2008-03-17 19:00:09	1819
2008-03-17 20:00:09	1820
2008-03-17 21:00:09	1821
2008-03-17 22:00:09	1822
2008-03-17 23:00:09	1823
2008-03-18 00:00:09	1824
2008-03-18 01:00:09	1825
2008-03-18 02:00:09	1826
2008-03-18 03:00:09	1827
2008-03-18 04:00:09	1828
2008-03-18 05:00:09	1829
2008-03-18 06:00:09	1830
2008-03-18 07:00:09	1831
2008-03-18 08:00:09	1832
2008-03-18 09:00:09	1833
2008-03-18 10:00:09	1834
2008-03-18 11:00:09	1835
2008-03-18 12:00:09	1836
2008-03-18 13:00:09	1837
2008-03-18 14:00:09	1838
2008-03-18 15:00:09	1839
2008-03-18 16:00:09	1840
2008-03-18 17:00:09	1841
2008-03-18 18:00:09	1842
2008-03-18 19:00:09	1843
2008-03-18 20:00:09	1844
2008-03-18 21:00:09	1845
2008-03-18 22:00:09	1846
2008-03-18 23:00:09	1847
2008-03-19 00:00:09	1848
2008-03-19 01:00:09	1849
2008-03-19 02:00:09	1850
2008-03-19 03:00:09	1851
2008-03-19 04:00:09	1852
2008-03-19 05:00:09	1853
2008-03-19 06:00:09	1854
2008-03-19 07:00:09	1855
2008-03-19 08:00:09	1856
2008-03-19 09:00:09	1857
2008-03-19 10:00:09	1858
2008-03-19 11:00:09	1859
2008-03-19 12:00:09	1860
2008-03-19 13:00:09	1861
2008-03-19 14:00:09	1862
2008-03-19 15:00:09	1863
2008-03-19 16:00:09	1864
2008-03-19 17:00:09	1865
2008-03-19 18:00:09	1866
2008-03-19 19:00:09	1867
2008-03-19 20:00:09	1868
2008-03-19 21:00:09	1869
2008-03-19 22:00:09	1870
2008-03-19 23:00:09	1871
2008-03-20 00:00:09	1872
2008-03-20 01:00:09	1873
2008-03-20 02:00:09	1874
2008-03-20 03:00:09	1875
2008-03-20 04:00:09	1876
2008-03-20 05:00:09	1877
2008-03-20 06:00:09	1878
2008-03-20 07:00:09	1879
2008-03-20 08:00:09	1880
2008-03-20 09:00:09	1881
2008-03-20 10:00:09	1882
2008-03-20 11:00:09	1883
2008-03-20 12:00:09	1884
2008-03-20 13:00:09	1885
2008-03-20 14:00:09	1886
2008-03-20 15:00:09	1887
2008-03-20 16:00:09	1888
2008-03-20 17:00:09	1889
2008-03-20 18:00:09	1890
2008-03-20 19:00:09	1891
2008-03-20 20:00:09	1892
2008-03-20 21:00:09	1893
2008-03-20 22:00:09	1894
2008-03-20 23:00:09	1895
2008-03-21 00:00:09	1896
2008-03-21 01:00:09	1897
2008-03-21 02:00:09	1898
2008-03-21 03:00:09	1899
2008-03-21 04:00:09	1900
2008-03-21 05:00:09	1901
2008-03-21 06:00:10	1902
2008-03-21 07:00:10	1903
2008-03-21 08:00:10	1904
2008-03-21 09:00:10	1905
2008-03-21 10:00:10	1906
2008-03-21 11:00:10	1907
2008-03-21 12:00:10	1908
2008-03-21 13:00:10	1909
2008-03-21 14:00:10	1910
2008-03-21 15:00:10	1911
2008-03-21 16:00:10	1912
2008-03-21 17:00:10	1913
2008-03-21 18:00:10	1914
2008-03-21 19:00:10	1915
2008-03-21 20:00:10	1916
2008-03-21 21:00:10	1917
2008-03-21 22:00:10	1918
2008-03-21 23:00:10	1919
2008-03-22 00:00:10	1920
2008-03-22 01:00:10	1921
2008-03-22 02:00:10	1922
2008-03-22 03:00:10	1923
2008-03-22 04:00:10	1924
2008-03-22 05:00:10	1925
2008-03-22 06:00:10	1926
2008-03-22 07:00:10	1927
2008-03-22 08:00:10	1928
2008-03-22 09:00:10	1929
2008-03-22 10:00:10	1930
2008-03-22 11:00:10	1931
2008-03-22 12:00:10	1932
2008-03-22 13:00:10	1933
2008-03-22 14:00:10	1934
2008-03-22 15:00:10	1935
2008-03-22 16:00:10	1936
2008-03-22 17:00:10	1937
2008-03-22 18:00:10	1938
2008-03-22 19:00:10	1939
2008-03-22 20:00:10	1940
2008-03-22 21:00:10	1941
2008-03-22 22:00:10	1942
2008-03-22 23:00:10	1943
2008-03-23 00:00:10	1944
2008-03-23 01:00:10	1945
2008-03-23 02:00:10	1946
2008-03-23 03:00:10	1947
2008-03-23 04:00:10	1948
2008-03-23 05:00:10	1949
2008-03-23 06:00:10	1950
2008-03-23 07:00:10	1951
2008-03-23 08:00:10	1952
2008-03-23 09:00:10	1953
2008-03-23 10:00:10	1954
2008-03-23 11:00:10	1955
2008-03-23 12:00:10	1956
2008-03-23 13:00:10	1957
2008-03-23 14:00:10	1958
2008-03-23 15:00:10	1959
2008-03-23 16:00:10	1960
2008-03-23 17:00:10	1961
2008-03-23 18:00:10	1962
2008-03-23 19:00:10	1963
2008-03-23 20:00:10	1964
2008-03-23 21:00:10	1965
2008-03-23 22:00:10	1966
2008-03-23 23:00:10	1967
2008-03-24 00:00:10	1968
2008-03-24 01:00:10	1969
2008-03-24 02:00:10	1970
2008-03-24 03:00:10	1971
2008-03-24 04:00:10	1972
2008-03-24 05:00:10	1973
2008-03-24 06:00:10	1974
2008-03-24 07:00:10	1975
2008-03-24 08:00:10	1976
2008-03-24 09:00:10	1977
2008-03-24 10:00:10	1978
2008-03-24 11:00:10	1979
2008-03-24 12:00:10	1980
2008-03-24 13:00:10	1981
2008-03-24 14:00:10	1982
2008-03-24 15:00:10	1983
2008-03-24 16:00:10	1984
2008-03-24 17:00:10	1985
2008-03-24 18:00:10	1986
2008-03-24 19:00:10	1987
2008-03-24 20:00:10	1988
2008-03-24 21:00:10	1989
2008-03-24 22:00:10	1990
2008-03-24 23:00:10	1991
2008-03-25 00:00:10	1992
2008-03-25 01:00:10	1993
2008-03-25 02:00:10	1994
2008-03-25 03:00:10	1995
2008-03-25 04:00:10	1996
2008-03-25 05:00:10	1997
2008-03-25 06:00:10	1998
[truncated: 6,762 more rows]
