# Supplementary material for: Dataset on the road traffic noise measurements in the municipality of Thessaloniki, Greece
Source: Data Brief. 2020 Jan 31;29:105214. doi: 10.1016/j.dib.2020.105214 (PMC7016256; doi:10.1016/j.dib.2020.105214)
Supplement: Multimedia component 2 [file mmc2.xml]

<?xml version="1.0" encoding="utf-8" standalone="no"?>
<data>
  <datasets>
    <author>paraskevib@cc.uoi.gr;paraskevi-mp@hotmail.com</author>
    <type>0</type>
    <dataset>
      <value>6</value>
      <reason>Other (please explain)</reason>
      <comments>I have submitted my raw data as a supplementary data file along with my manuscript</comments>
    </dataset>
  </datasets>
</data>
